# Supplementary material for: Ketogenic diet alleviates colitis by reduction of colonic group 3 innate lymphoid cells through altering gut microbiome
Source: Signal Transduct Target Ther. 2021 Apr 23;6:154. doi: 10.1038/s41392-021-00549-9 (PMC8062677; doi:10.1038/s41392-021-00549-9)
Supplement: Supplementary file 2 — Supplementary Table 1 [file 41392_2021_549_MOESM2_ESM.xlsx]

## Sheet: Sheet1
Table S1. Differential fecal metabolites in the KD, LCD, and ND groups.
Metabolite name	KD1	KD2	KD3	KD4	KD5	KD6	KD7	KD8	KD9	KD10	LCD1	LCD2	LCD3	LCD4	LCD5	LCD6	LCD7	LCD8	LCD9	LCD10	ND1	ND2	ND3	ND4	ND5	ND6	ND7	ND8	ND9	ND10
Glycine	0.282432	0.297718	0.245694	0.27837	0.242113	0.311663	0.214421	0.264825	0.419625	0.444798	0.290507	0.122045	0.184503	0.275773	0.186128	0.157788	0.076056	0.20051	0.152577	0.188984	0.195905	0.107978	0.203795	0.351379	0.177754	0.144953	0.140412	0.205718	0.102441	0.140261
Asparagine	1.0197	0.975114	0.873161	1.09536	0.739692	0.850863	0.760607	0.92471	1.30955	1.77217	0.829773	0.517521	0.652255	0.874985	0.712735	0.525187	0.286163	0.192833	0.524367	0.670021	0.290283	0.0374704	0.0598685	0.0832551	0.0401533	0.0338543	0.0292468	0.0326826	0.135275	0.0347219
N-Methylserine	4.01745	3.43908	3.05604	3.97646	3.85537	3.47852	2.90085	2.87186	4.03697	4.26832	3.64796	2.68406	2.4752	3.09535	2.95806	2.63314	1.77028	2.11722	3.24752	2.80306	1.55385	1.57354	2.09341	1.98243	1.73418	1.09894	1.91639	1.73885	1.88387	2.07086
Glutamylthreonine	0.0474421	0.0383459	0.0294028	0.0319237	0.0273623	0.030077	0.0712514	0.0662193	0.0885768	0.0816353	0.062411	0.180094	0.165718	0.256076	0.132044	0.1144	0.0644077	0.0970923	0.132907	0.166046	0.0712962	0.0541425	0.0528504	0.0487633	0.0418366	0.0588481	0.038037	0.0392416	0.0405359	0.0867565
N-Acetylhistidine	0.01981	0.0866462	0.066531	0.00827856	0.0177384	0.0331288	0.077656	0.0207657	0.00984694	0.0206688	0.106961	0.119826	0.0867205	0.0374084	0.0740544	0.107382	0.134853	0.0658271	0.0731991	0.0512462	0.00294606	0.00087835	0.0123335	0.0343818	0.00324122	0.0199415	0.00313825	0.0030813	0.0063439	0.00389858
Saccharopine	0.28437	0.143782	0.19205	0.182474	0.205164	0.181824	0.163463	0.197998	0.340576	0.255152	0.296328	0.370738	0.662918	0.569542	0.453814	0.333095	0.218352	0.509671	0.40657	0.393797	0.054723	0.0822994	0.0919353	0.0828748	0.0774986	0.0710948	0.0711264	0.0836792	0.0819226	0.0810086
N-Acetylaspartic acid	0.380626	0.802457	0.582967	0.248848	0.216368	0.231136	0.741212	0.208117	0.724804	0.355285	1.00479	1.30171	1.22967	0.742633	0.938906	0.913069	1.31527	0.633196	1.15075	0.802669	0.167386	0.16823	0.184235	0.139828	0.121693	0.173876	0.193573	0.179717	0.635635	0.185522
Alanylvaline	0.0210059	0.0371333	0.0175913	0.0126504	0.00856338	0.0141728	0.056281	0.0890671	0.0631501	0.0315412	0.0389603	0.151858	0.183936	0.202511	0.0864023	0.0717795	0.0807558	0.0708924	0.0763405	0.145213	0.0793264	0.0113264	0.0146753	0.00665738	0.00788834	0.00745671	0.00475236	0.0032191	0.0607396	0.0233777
Adenine	0.180125	0.0550638	0.0806486	0.0359148	0.0465814	0.133177	0.174685	0.107778	0.151953	0.147411	0.261047	0.30493	0.255067	0.202224	0.26752	0.251456	0.327402	0.488518	1.001	0.438309	0.0123214	0.0605886	0.0250028	0.0203403	0.139332	0.349676	0.103306	0.0545114	0.0182514	0.148039
Glycyltyrosine	0.0445179	0.0771692	0.0470978	0.0207863	0.0551308	0.0563862	0.127677	0.12498	0.077044	0.0695288	0.0875183	0.162866	0.100215	0.177459	0.0971707	0.105802	0.178081	0.0508843	0.12189	0.171352	0.0592735	0.0153278	0.0141522	0.0016529	0.00455949	0.0124828	0.00526008	0.00377304	0.0549947	0.0313297
Alanylisoleucine	0.0200482	0.0258421	0.0179097	0.00654815	0.00675127	0.0174532	0.0687496	0.092205	0.0544759	0.0274012	0.0354981	0.210111	0.154895	0.160618	0.119822	0.0789688	0.118905	0.0708854	0.118762	0.218285	0.0776952	0.0057045	0.0103202	0.00050431	0.00439311	0.00573947	0.00069585	0.00066918	0.0378026	0.00648543
Glycylisoleucine	0.197647	0.321931	0.19509	0.121326	0.225706	0.201981	0.515542	0.380336	0.328109	0.3047	0.380474	0.586284	0.42873	0.776334	0.415144	0.524774	0.767227	0.179858	0.418722	0.768513	0.00537731	0.146493	0.169331	0.0718186	0.0941515	0.112782	0.0423788	0.0467482	0.362324	0.204184
Alanylleucine	0.00649748	0.00791607	0.0107431	0.00445064	0.00597122	0.00876511	0.0149985	0.0322105	0.0387995	0.0142746	0.00981847	0.153432	0.104708	0.103072	0.0581783	0.0323285	0.0400662	0.049558	0.0511354	0.14242	0.0428558	0.0101794	0.0105103	0.0019855	0.00328785	0.00666621	0.00171198	0.00449739	0.050786	0.0149641
Glycylleucine	0.173599	0.575613	0.341804	0.236402	0.422844	0.408855	0.796108	0.471291	0.606066	0.55539	0.678534	1.07528	0.701311	1.32473	0.744593	0.915729	0.643093	0.361567	0.921374	1.26956	0.442998	0.278441	0.27606	0.0648616	0.123692	0.239892	0.149493	0.141254	0.744104	0.159718
Aspartame	0.0525755	0.154754	0.0849731	0.0206057	0.0346615	0.0677976	0.215801	0.183819	0.119026	0.108815	0.118961	0.31277	0.252012	0.347874	0.259104	0.226543	0.328743	0.146729	0.238034	0.435194	0.0474865	0.026472	0.0212354	0.0100655	0.00091198	0.0353298	0.0120623	0.014489	0.0612926	0.0215332
Corey Lactone	0.0425686	0.0323744	0.0718512	0.0169209	0.0268472	0.0338208	0.0410434	0.0437223	0.0726722	0.0577109	0.10664	0.155845	0.217028	0.270016	0.186184	0.15897	0.147299	0.213012	0.130819	0.280956	0.0219636	0.0632201	0.0494781	0.0432105	0.0768565	0.0582186	0.0540888	0.0520012	0.0359582	0.0504715
Adenosine	0.071557	0.587325	0.17421	0.0770842	0.115466	0.155534	0.715909	0.317868	0.133353	0.38176	1.16272	1.10543	0.517819	1.05136	0.625624	0.73494	1.65602	1.01293	0.444167	0.855199	0.0221082	0.278817	0.0961754	0.148896	0.529546	0.689738	0.392602	0.360855	0.0231298	0.144466
Alanylphenylalanine	0.00594357	0.0079406	0.0089194	1.5226e-05	0.00606391	0.0100919	0.0158212	0.0255946	0.0113365	0.00822513	0.00894264	0.0514276	0.0327783	0.037478	0.0229133	0.0195331	0.0331859	0.0211782	0.0232856	0.0489829	0.013832	0.00682314	0.0100374	0.0018987	0.00023851	0.0105781	0.00522954	0.00688097	0.00037201	0.00043248
Guanine	0.0091714	0.0224639	0.0181622	0.0116737	0.0205378	0.0149286	0.0304093	0.0348548	0.0139696	0.014531	0.0333351	0.0544219	0.0886669	0.0720273	0.0430354	0.0195448	0.0604675	0.0248171	0.0202125	0.0308631	0.00307338	0.00575617	0.002527	0.00094181	0.00429312	0.0156732	0.00566357	0.0110082	0.00031347	0.00073561
Terephthalic acid	0.125284	0.0946627	0.126483	0.0953859	0.105102	0.0952809	0.11895	0.123729	0.193005	0.145955	1.53317	4.15715	2.02663	3.73316	3.28417	0.849453	1.41846	0.366665	0.73889	3.06969	0.210911	0.357293	0.432071	0.282669	0.302849	0.352007	0.290053	0.301498	0.283434	0.303303
Leucylleucine	0.0751271	0.195869	0.221521	0.10861	0.226346	0.206847	0.237003	0.434572	0.463205	0.336902	0.371036	1.42314	0.777314	0.615321	0.674854	0.713993	0.684815	0.395756	0.650352	1.79963	0.170505	0.0615724	0.0622151	0.00828088	0.0434979	0.0593781	0.0273779	0.0198113	0.341553	0.173546
Glycolic acid	1.30861	1.23296	1.01459	2.00941	1.35609	1.40448	1.32099	1.41938	0.730202	1.02024	1.03779	0.647713	0.66128	0.467161	0.681749	0.213539	0.899217	0.781343	0.982963	0.498535	0.698965	1.00347	0.833512	0.753399	0.656462	0.818633	2.06569	1.81162	0.615547	1.26558
Stercobilin	0.0348565	0.024881	0.0570468	0.00932131	0.027036	0.0387819	0.047238	0.0489874	0.149337	0.0482347	0.110607	0.183921	0.339106	0.199391	0.171703	0.132529	0.251198	0.214852	0.123451	0.183299	0.00210178	0.0284767	0.0114735	0.0113559	0.0620167	0.00609157	0.00383582	0.0792073	0.0770841	0.0637026
4-Hydroxyproline	0.614945	0.800593	0.640396	1.74028	0.944593	0.622054	0.935996	1.11244	0.711201	0.66604	1.96091	1.90812	2.17168	1.65085	1.27664	1.77348	1.01788	1.548	1.68236	1.38227	0.661916	0.574863	0.521398	0.520108	0.516047	0.422879	0.420563	0.406967	0.503743	0.60778
Glycinamide	1.05923	1.423	1.12538	1.10371	1.00473	0.942877	1.70986	2.53859	1.01242	1.1786	1.19809	2.39353	3.66309	3.98239	2.40436	1.49353	1.31087	1.50303	1.82971	2.33681	1.97678	1.46284	1.4171	1.48446	1.28312	1.00776	1.00083	0.915441	1.5839	1.34132
3-Phenyllactic acid	0.275246	0.128736	0.129523	0.297232	0.27059	0.277614	0.199132	0.211308	0.0804022	0.172241	0.113371	0.108836	0.121424	0.0894224	0.11288	0.10163	0.108182	0.097158	0.134083	0.054851	2.19937	0.413661	0.313899	0.517291	0.639928	0.378783	0.275148	0.398456	0.328181	0.820485
