# Supplementary material for: Ketogenic diet alleviates colitis by reduction of colonic group 3 innate lymphoid cells through altering gut microbiome
Source: Signal Transduct Target Ther. 2021 Apr 23;6:154. doi: 10.1038/s41392-021-00549-9 (PMC8062677; doi:10.1038/s41392-021-00549-9)
Supplement: Supplementary file 3 — Supplementary Table 2 [file 41392_2021_549_MOESM3_ESM.xlsx]

## Sheet: Sheet1
Table S2. Differentially expressed genes among KD, LCD, and ND groups.
Gene name	FPKM Average (KDC)	FPKM Average (LCDC)	FPKM Average (NDC)	p value (KDC vs LCDC vs NDC)
Ccl21b	0.0001	4.05963	8.00239	0.000357235
Csf2	0.0001	2.3239	0.223729	1.64281e-06
Iqschfp	0.0001	0.951189	1.47425	3.36694e-05
H2-M9	0.0001	0.500502	0.251494	9.79572e-05
Ly6f	0.0001	0.249272	1.87211	1.41723e-06
Calb1	0.0001	0.169258	0.138652	1.33076e-07
Crocc2	0.0001	0.0803243	0.110084	3.28976e-07
Adnp	0.0252259	7.00498	7.94699	6.22399e-05
Zc3h11a	0.0662167	17.9468	6.63432	1.33955e-05
Mir682	0.186268	34.9351	68.758	1.74486e-05
Cxcl3	0.134989	20.5027	1.18777	1.29704e-25
Dpep3	0.00941933	1.27496	0.150176	1.27494e-08
Reg3a	0.491941	65.4313	9.25018	8.82115e-09
Mrgpra2b	0.00768259	0.835609	0.17583	1.67882e-06
Wfdc21	0.384278	36.6003	4.46291	5.8469e-08
Reg3d	0.072449	6.8996	0.895872	2.63547e-09
Igkv1-122	0.27448	24.5011	1.16649	0.00283636
Lep	0.00612474	0.546579	0.579742	0.000479942
AL731706	0.0260357	2.21308	5.6336	0.000132273
Bcl2l15	0.0268087	2.24883	1.44449	0.00265956
Orm1	0.103638	8.27811	3.41699	5.7354e-07
Cxcl2	1.83899	141.135	8.91652	4.41806e-14
Csf3	1.67402	125.528	13.2993	2.40673e-08
Retnlg	2.45019	182.093	26.8235	1.10808e-07
Gm4779	0.0001	0.00716262	0.369669	3.35915e-08
Ngp	1.73074	102.76	4.79806	3.81494e-05
Ccl3	0.857265	49.2816	2.79914	8.85957e-14
Ptx3	0.314399	17.1089	3.53493	1.89166e-08
Fgg	0.0479104	2.56777	0.286892	1.31707e-09
Il1a	0.464645	24.4643	1.69781	6.08988e-19
Fgb	0.0387037	1.88663	0.197006	1.63906e-06
Trem1	0.221913	9.97591	1.01797	3.38687e-21
Serpine1	1.40284	62.8724	8.9739	2.97453e-23
Ccl2	6.11421	265.118	24.1827	2.1056e-15
Ighv1-12	1.40501	59.9171	6.83586	2.45905e-07
Marco	0.309822	13.1998	3.2464	2.82882e-07
Stfa2l1	0.591672	23.9981	2.06874	5.58113e-06
Orm2	0.303495	12.0969	7.13156	0.000311027
Zfp46	0.207583	7.96819	1.27301	8.10655e-10
Il19	0.500814	18.8663	2.56973	3.33595e-06
S100a9	24.0068	903.568	123.988	7.50078e-11
Plin1	0.00695621	0.257573	0.219883	0.00191972
Il6	0.538331	19.5924	2.59165	3.27291e-09
Osm	0.240938	8.75234	1.54209	1.73223e-17
Fga	0.0608397	2.20728	0.47277	0.000203131
Mmp8	0.270792	9.73203	3.40629	2.45696e-06
Ifitm6	1.22894	44.0082	5.9503	4.49088e-10
Stfa2	0.496949	16.7124	0.415508	3.4597e-05
Dio2	0.256287	8.44954	1.50552	4.47479e-07
Cstdc4	0.199235	6.51052	0.337211	3.64999e-07
Stfa3	0.370016	12.0271	0.0001	1.59849e-09
Has1	0.026892	0.86144	0.312438	8.65502e-05
Ptgs2	0.866321	27.0379	3.8643	9.00562e-18
Mmp3	12.5238	386.783	71.8609	6.13285e-17
Il1r2	1.36953	41.3549	5.13899	1.89547e-14
Garem2	0.010058	0.302122	0.046347	0.00174146
Cxcr2	0.116701	3.36804	0.95763	4.46944e-11
S100a8	12.1205	344.563	43.5812	2.49038e-09
Arg1	0.424915	11.7495	2.35677	6.3992e-14
Spp1	0.353507	9.6566	2.32472	2.79168e-08
Gm49486	0.073922	1.98017	0.303907	0.00686066
Tnn	0.0156713	0.410557	0.070351	0.000639598
Gm20501	0.0116653	0.302244	0.0580491	0.00496898
Hp	12.844	329.998	81.5654	1.10492e-09
Camp	0.304102	7.73592	0.777133	2.00915e-09
2610028E06Rik	0.00865413	0.218166	0.0318683	0.00283702
Cxcl1	3.73953	91.9463	9.56337	2.73671e-09
Lcn2	11.2597	275.361	86.3984	3.57183e-08
Cfd	0.611639	14.7814	9.72123	2.13066e-07
Ppbp	0.224225	5.33771	0.622778	2.22403e-09
Olfm4	0.0497358	1.17725	0.161031	3.16888e-06
Saa3	24.7651	583.212	302.595	7.12606e-09
Mmp13	2.54703	59.0482	18.842	3.13305e-11
Acod1	0.34032	7.72879	1.43598	1.20556e-06
Stfa1	0.151087	3.35472	0.0581104	1.73035e-05
Kng2	0.0123827	0.274663	0.317789	0.00102027
Chil3	4.25811	93.0849	13.6406	2.36513e-07
Mrap	0.0640534	1.36666	0.481105	0.00128737
Ccno	0.0692516	1.47329	0.188472	4.81052e-09
Il1f9	0.0672913	1.41528	0.486945	0.000140544
Gm16548	0.0454787	0.956389	0.0890633	0.000316807
Prrt2	0.0381336	0.775766	0.644218	0.000865024
Mmp9	0.638703	12.9512	2.44592	9.61054e-15
Cstdc5	0.399314	8.09048	0.0799583	2.51323e-05
Padi4	0.0279113	0.564694	0.0922279	3.80547e-07
Trem3	0.141153	2.8144	0.343825	1.40067e-06
Il1b	5.066	99.415	11.584	3.14474e-22
Pcdhgb1	0.110032	2.1523	0.86528	0.000165669
Ighv2-9-1	0.252142	4.91001	0.613521	0.00104962
Fpr1	0.557697	10.6871	1.94691	1.04352e-07
Rnd1	0.752781	14.3652	1.47686	1.23071e-12
Il20ra	0.0327348	0.622183	0.360007	0.000383262
Pcdhgb4	0.0575888	1.0876	1.3942	2.48549e-05
Ighv1-72	1.24915	23.4543	6.0449	3.31902e-07
8030451A03Rik	0.0270792	0.501434	0.12559	1.20492e-06
Hdc	0.280569	5.1899	1.04445	6.89809e-09
Gm14548	0.090902	1.66116	0.269028	0.00811487
Fst	0.204368	3.67137	3.08187	5.11935e-06
A730049H05Rik	0.0253021	0.454237	0.491258	0.000896195
Dnmt3l	0.0174373	0.3082	0.160987	0.000565584
Ighv1-74	0.276975	4.8204	1.28032	0.00797976
Smim41	0.0645733	1.1216	0.680706	0.00270304
Ighv9-3	1.52393	26.2896	8.25997	2.91084e-05
Ighv1-58	0.654162	11.2803	1.08925	0.000125541
Gm42890	0.0694464	1.18899	0.268758	3.86249e-05
Il10	0.165121	2.74767	0.650134	1.38719e-06
Tarm1	0.16006	2.60565	0.528755	1.45437e-05
Timp1	10.5022	170.711	45.5547	7.76827e-10
Gm45700	0.234293	3.74751	0.639275	0.00347367
Sox11	0.00694867	0.110469	0.038012	0.00118298
Pla2g4e	0.0381406	0.603573	0.569095	0.00124877
Thbs1	8.71022	134.038	28.4282	1.47263e-14
Pi15	0.273448	4.19128	1.4569	6.74614e-07
Csta2	0.19818	3.02412	0.296687	3.78724e-05
Ntm	0.0141812	0.214906	0.0493974	0.00230234
Retn	0.075782	1.14219	0.970403	0.00149357
Ighv8-8	3.68726	55.5461	22.5891	9.8944e-06
Pde4b	0.981413	14.4227	3.34842	3.23059e-11
Adam8	0.84216	12.2843	2.7882	2.03322e-16
Igkv15-103	2.67067	38.9434	11.8296	1.60462e-07
Cemip	0.444193	6.46651	3.0859	3.45083e-09
Cyp27b1	0.0308711	0.447627	0.136828	0.00201964
Nlrp3	0.223945	3.23065	0.609635	1.40988e-08
Adipoq	0.100613	1.45097	1.98941	0.000108904
Abca6	0.0230302	0.330168	0.0681792	0.000647943
Itgam	1.03276	14.7323	4.24257	8.71031e-19
Mmp10	6.43162	90.2556	39.5096	3.4964e-06
Rab44	0.0897326	1.25655	0.386133	1.02906e-08
Ighv1-36	0.523173	7.28378	2.35447	0.00698713
Igkv17-121	2.06876	28.7194	5.39748	2.33585e-05
B9d1os	0.147471	2.01231	0.417469	0.0043881
Pcdhga9	0.500574	6.81309	1.51921	0.000131244
Clec4d	1.03747	13.9413	2.66606	5.44952e-08
Gm33424	0.310242	4.15829	0.0706737	5.5544e-05
Gm26703	0.018944	0.253219	0.0920428	0.00158326
Fabp1	1.01759	13.5694	115.082	0.00192833
Ece2	0.0528429	0.703695	0.936149	3.80465e-05
Gm3226	1.03415	13.7222	7.1462	1.10693e-06
Ighv10-3	0.189311	2.48466	2.82623	0.00855401
Igkv8-19	2.3968	31.2942	3.75485	5.26827e-05
Pf4	5.23317	68.3199	15.4004	5.43285e-13
Lilr4b	0.885798	11.4517	2.70657	2.22077e-13
Apol8	0.199368	2.56647	0.296238	0.00131731
Gm45705	0.091128	1.16695	0.741714	0.000315088
Ccl7	8.78058	111.371	16.4267	2.82785e-11
Gm10309	0.147555	1.83989	1.46663	0.00428242
Il22	0.180605	2.24129	0.873359	0.00270323
Clec4e	0.240553	2.96307	0.762524	2.73624e-05
Fpr2	0.914341	11.218	2.92055	1.01835e-07
Gm11662	0.139821	1.7144	0.273302	0.000449116
Adgra1	0.0993867	1.21454	0.367248	0.000524182
Cdh23	0.00562908	0.0686717	0.0394146	0.00550173
Hmox1	11.5924	139.228	25.7211	9.36076e-09
4930438A08Rik	0.102634	1.20552	0.0349533	2.54151e-05
Cxcl5	4.28421	50.2298	18.1658	5.01465e-07
Il18rap	0.326048	3.81608	0.698517	2.05752e-11
Mt2	155.488	1814.3	474.84	1.92232e-08
Ighv1-78	0.62136	7.21501	0.864664	5.73374e-05
Tnfaip2	1.80078	20.8282	4.4512	9.862e-09
F10	0.431085	4.90819	0.758685	6.33937e-07
Sphk1	1.42602	16.2173	2.41422	2.13272e-10
A2m	0.0978305	1.10788	0.241911	5.77952e-07
Ctla2a	4.42337	49.9285	24.7783	2.20374e-06
Cd33	0.45733	5.15617	1.30891	1.0221e-10
Tmem100	3.0129	33.9496	10.3949	5.3951e-09
Igkv6-23	5.21597	56.9636	13.2856	2.68851e-07
Serpina3m	2.50253	27.2653	13.9826	0.000116552
Ftcd	0.115177	1.2539	0.164231	0.00294144
Serpina3f	1.52314	16.4371	5.97203	6.75257e-09
Micu3	0.0872638	0.939387	0.18641	3.99436e-05
5430430K15Rik	0.167184	1.79559	0.086835	9.52799e-07
Cyp2e1	0.18051	1.93716	1.63491	0.00811366
Ccl4	1.52411	16.347	2.45001	1.52005e-06
Nfe2	0.110991	1.18761	0.299824	0.000223997
Pgf	0.380353	4.06543	1.42993	7.50027e-06
Reg3b	599.409	6351.32	9709.55	0.000899882
Prtn3	0.105293	1.10925	0.25267	0.000669243
Mmp12	0.203479	2.13581	0.686329	1.63597e-06
Ighv1-26	3.97352	41.6538	13.0278	0.000142964
Ighv1-15	1.43564	15.0483	1.30899	7.28829e-07
Igkv3-7	2.19122	22.8748	3.6351	6.67087e-06
Emilin2	0.443564	4.62831	1.36521	1.84143e-09
Cpz	0.0430553	0.449132	0.18841	0.0070368
Selp	1.8509	19.0777	3.55512	2.55147e-08
Gm8783	1.38873	14.2627	1.01318	1.07146e-11
Mab21l3	0.0776748	0.797314	0.301856	9.52834e-05
Zfp488	0.0222663	0.227311	0.211707	0.00373421
C7	0.246647	2.47246	1.67808	0.000217833
Medag	1.78045	17.7165	6.04061	2.16582e-08
Lilrb4a	1.29928	12.8679	3.30782	1.86117e-13
Alox5ap	4.45583	44.0097	8.98047	4.67748e-15
Shisa6	0.0438583	0.432615	0.0962955	0.000709653
Serpina3i	0.287459	2.82972	1.25346	6.48221e-05
Dpep2	0.201681	1.98143	0.879293	0.001032
Ighv5-12	0.508695	4.98284	3.46408	0.000160146
Cp	1.11637	10.7929	5.32725	1.97431e-13
Ms4a4a	2.47939	23.9512	9.39373	1.47355e-08
Cd300lf	0.648847	6.2262	1.9601	1.29025e-10
Slc7a11	0.320071	3.05658	0.533458	1.1325e-10
Serpine2	1.88436	17.8024	7.47561	2.0929e-08
Tnc	12.6376	117.903	39.4678	4.86219e-10
F13a1	0.571472	5.2805	3.09782	2.7283e-07
Mcemp1	0.584919	5.38276	1.51602	3.18953e-07
Mmp25	0.0710585	0.652414	0.196965	0.00028511
Adamts1	3.08698	28.2916	11.7245	2.0331e-08
Gm45774	5.49813	50.2534	9.99129	1.72253e-05
Myo18b	0.024591	0.222235	0.0982653	0.00044344
Tnfsf11	0.337783	3.04235	1.50948	6.30229e-05
Vgf	0.513075	4.61772	1.18736	1.54403e-06
Il17a	0.0686743	0.615305	0.832326	0.0100972
Osr2	0.589206	5.26383	15.0434	0.00348521
Oacyl	0.098733	0.879713	0.207327	0.00138037
Ctla2b	0.60622	5.37521	3.51536	1.70652e-05
Tnfaip6	0.393176	3.45217	1.14577	0.000231408
Piwil2	0.0507218	0.444344	0.234121	0.000350022
Mt1	95.3416	818.969	238.303	1.7945e-10
Gm9449	0.123783	1.06032	0.0001	4.51689e-07
Bdkrb1	0.595366	5.09261	2.07112	8.74897e-05
Rtn4rl2	0.511372	4.29956	1.94263	1.41727e-05
Sh2d4b	0.0305336	0.256093	0.0657316	0.00112696
Igkv4-57	1.73814	14.4483	10.7378	0.00339688
Crispld2	7.886	65.1524	31.2255	9.96256e-08
Igkv6-32	1.13673	9.37186	4.60193	0.0042577
Kcne4	9.00168	74.1325	24.5134	2.10753e-05
Cyp1b1	0.0482043	0.394557	0.593204	0.00727484
Fam180a	0.293761	2.40073	0.95433	0.00342211
Spic	0.150658	1.22569	0.366567	8.00952e-05
Pram1	0.213003	1.72369	0.521799	0.00179842
Gm6430	1.12876	9.12909	16.575	0.00269419
Gm48878	0.148897	1.20247	0.243997	5.60436e-06
Trdc	0.335618	2.70398	1.45811	2.4238e-06
Ereg	5.19134	41.8177	19.8463	1.83192e-05
Igkv8-28	1.14766	9.2159	1.87332	0.00327973
Tmem74	0.038814	0.311608	0.172871	0.00208311
Tex45	0.323643	2.59749	0.0661285	0.00176427
Gal	7.4964	59.3015	27.7352	6.9459e-06
Tnfrsf9	0.378016	2.99001	2.04595	6.52185e-05
Cd80	0.339885	2.67562	0.856251	1.30493e-05
Hoxd3os1	0.0471101	0.370255	0.44066	0.00559081
Ighv1-64	3.35437	26.0966	7.84962	1.19521e-06
Ighv1-53	4.29241	33.3117	16.3648	0.00107524
Fgf23	0.096766	0.750047	0.232434	0.00734665
Slc10a6	2.20876	17.1045	6.78405	0.000100371
Gpr84	0.278415	2.15424	0.384896	4.64634e-06
Cartpt	1.22305	9.44403	4.83447	3.0434e-05
Adssl1	0.454718	3.48877	0.940909	4.53429e-06
Srgn	8.32492	63.7073	16.102	5.1683e-14
Ier3	31.2082	237.485	35.9593	1.98056e-08
Kcns1	0.258167	1.94413	0.396705	0.000157839
Sh2b2	0.233426	1.74655	0.555031	1.97709e-06
Cd163	0.569503	4.25258	3.52133	9.28261e-06
Vit	0.026983	0.200605	0.421426	0.00203464
Adamts7	0.434295	3.21355	1.26513	2.79737e-06
Lmcd1	1.82423	13.4508	4.09523	1.05417e-05
Ly6a2	0.414052	3.04385	0.771541	0.000299491
Stc1	0.583584	4.27489	1.23841	3.94319e-05
Reg3g	112.925	819.324	1148.46	0.00381623
Layn	0.300934	2.1783	0.910346	6.50706e-05
Cyp7b1	0.839916	6.0666	2.72677	6.34187e-06
Fgf7	0.947219	6.84105	3.13182	4.65039e-08
Jakmip2	0.0133937	0.0963647	0.116248	0.00137443
Slc24a2	0.0123242	0.0879066	0.0726858	0.0107586
Islr2	0.188785	1.34212	0.393435	1.31854e-05
Gfpt2	0.552791	3.92284	1.94925	9.11377e-06
Gbp5	1.37023	9.71981	3.44704	4.3577e-05
Il11	1.6798	11.9123	6.82471	0.0109688
Slit3	1.84819	13.0954	4.69175	7.28135e-07
Chil1	3.10179	21.965	3.58453	0.00186659
Asprv1	1.32193	9.34702	1.85791	6.38649e-06
Tcp10b	0.0930752	0.656539	0.251144	0.00574996
Tlr13	0.543108	3.8213	1.54287	2.31096e-06
Gm4948	0.294691	2.07123	0.187036	0.00209078
Adamts4	2.37933	16.6917	6.98623	0.000456978
Pla1a	1.46964	10.2257	5.97809	9.1223e-06
Tgm1	0.441333	3.06936	1.1887	2.42347e-05
Ngf	0.403527	2.79122	1.38143	0.00199503
Ccl11	20.4574	141.365	47.7081	0.000236185
Hba-a1	41.5345	286.454	122.178	2.42952e-05
Slc11a1	0.9565	6.55241	2.50448	9.10164e-06
Lvrn	0.0471564	0.32279	0.337876	0.00174514
Chst11	1.18097	8.07885	3.7571	1.1984e-09
Crtam	0.0558066	0.381578	0.133957	0.0023007
Penk	14.2484	97.2706	38.4305	1.93245e-11
Ighv1-80	2.47127	16.8217	6.10442	0.000811523
Sostdc1	0.630351	4.27434	1.62312	0.000892529
Serpina3n	94.3331	639.035	365.539	5.41235e-05
Slit1	0.0835445	0.565781	0.435354	0.000649278
Sele	0.311596	2.10215	0.485472	0.00246143
Clec5a	0.197601	1.32111	0.459107	0.000863084
Icam1	5.27536	35.0445	7.21699	2.23646e-08
Sirpb1c	0.318617	2.1109	0.489135	0.000130963
Fam209	0.30138	1.98963	0.327455	0.00938127
Scara5	1.13247	7.43869	6.04279	6.874e-05
Slco5a1	0.0190786	0.125045	0.052306	0.00457715
Pfkfb3	2.73992	17.8928	5.03855	1.15405e-05
Dcn	19.8115	129.297	62.06	5.71859e-12
Igkv4-55	2.41819	15.6848	2.27784	4.7787e-05
Ptafr	0.957784	6.20889	1.7383	2.20995e-06
Depp1	4.80379	31.1009	16.8222	2.36281e-05
Nav3	0.0265627	0.171433	0.0555863	0.000882701
Gpr3	0.0750043	0.481647	0.0829977	0.00407816
Nrg1	0.425344	2.73082	1.62096	3.1255e-06
Hba-a2	44.4545	284.902	139.115	6.88253e-05
Iglv3	2.4103	15.3765	4.10622	0.0039059
Hdac9	0.181474	1.15124	0.592038	0.00164433
Ccn4	0.565257	3.5838	1.62495	8.25454e-05
Bach2	0.0396168	0.250921	0.286239	0.00280369
Cd300lb	0.104705	0.66184	0.354094	0.00134941
Snhg11	0.785963	4.89977	3.03152	0.000289322
Tafa2	0.0358694	0.223527	0.174806	0.00836681
Mpped2	0.0593263	0.369595	0.344625	0.000859136
Bdnf	0.0373226	0.231803	0.0947138	0.00418483
BB123696	0.280586	1.73852	4.81299	0.00378401
Igkv9-120	4.54522	28.1464	42.6792	3.12165e-06
Slc51a	2.75754	17.0406	62.6098	0.00880506
Nfil3	5.98959	36.8515	21.5276	4.12385e-08
Bmper	0.316691	1.94679	1.61461	0.000229233
Creb5	0.0920259	0.56299	0.141329	8.3499e-06
Kcnj15	0.172066	1.0522	0.563937	0.00287388
Ccrl2	1.59015	9.72018	1.80739	1.03526e-05
Adamts19	0.0464258	0.282014	0.248129	0.00140031
Hbb-bt	27.1187	164.704	82.3036	1.01531e-05
Csgalnact1	0.167179	1.01093	0.650121	0.00116598
Hspb7	7.70243	46.5372	19.21	1.67072e-07
Myrfl	0.010709	0.0646307	0.764139	0.00108876
Vash2	0.0905013	0.545963	0.262567	0.000606923
Serpina3c	0.562537	3.39312	1.50692	0.00607649
Igfbp5	30.7131	184.437	119.962	1.59514e-07
Angpt2	0.942423	5.6534	2.21233	3.03895e-06
Stx11	0.631771	3.78844	1.27534	2.27668e-06
Ago1	0.772064	4.56941	4.65992	4.27487e-10
Chl1	0.656641	3.88124	1.09487	6.30154e-07
Samsn1	0.432604	2.5495	0.73293	0.000201289
Ighg2c	35.5802	208.677	94.4124	0.00218773
Slc15a3	1.37041	8.009	2.92456	3.71285e-07
Slc38a4	0.108678	0.634441	0.395127	0.00824645
Foxc1	0.0320037	0.185602	0.0904277	0.00952968
Col4a1	17.2173	99.7144	53.4353	1.80268e-06
Cyp26b1	0.438793	2.53954	0.963314	0.00337335
Ism1	0.539996	3.1241	2.4236	0.000885134
Mefv	0.43045	2.48753	0.588708	0.000189565
Smim3	2.04712	11.8259	4.96027	9.05074e-07
Matn4	0.291719	1.68432	0.591961	0.000690338
Inhba	0.29145	1.67966	0.706885	0.00357807
Igkv8-21	1.47556	8.48659	1.71752	0.000208161
Igkv12-44	6.96102	39.8891	4.8312	0.00269228
Prickle2	0.743146	4.25675	1.95452	5.31163e-06
Igsf6	1.34123	7.66307	2.41311	0.000133803
Mmp2	11.7603	67.0596	30.4803	2.66149e-08
Hbb-bs	72.7692	413.092	211.453	1.81537e-05
Hcar2	0.679039	3.85251	1.61026	0.000628678
Lif	2.48648	14.0882	2.52254	6.39131e-07
Alpl	1.31534	7.4377	4.8147	0.00390952
Hsd11b1	1.85104	10.3692	4.30446	1.49689e-05
F2rl3	0.439921	2.41873	1.18661	0.000589002
Atp8b4	0.0790618	0.433698	0.228672	0.00195351
Acsl6	0.121767	0.667883	0.31369	0.000598362
Pappa	0.605629	3.30271	2.46038	5.34422e-06
Jdp2	2.32892	12.6768	5.23308	2.60384e-05
Alas2	0.636893	3.46631	1.68616	0.00282652
Vcan	0.533201	2.89408	1.8615	1.2615e-06
Nnmt	0.565524	3.0636	1.72114	0.00381998
Ifitm1	49.208	265.656	155.93	1.13364e-05
Lox	0.873859	4.71675	4.52921	0.000223553
Ppp1r1c	0.0290159	0.156601	0.0001	0.000266133
Plek	1.96512	10.5545	2.68584	5.20351e-06
Fcgr3	7.02787	37.7118	18.9697	1.12962e-08
Cebpb	3.29707	17.6751	7.4024	1.82488e-06
Hgf	0.277785	1.48877	0.93656	0.000335011
Avpr1a	0.470591	2.51595	1.01723	0.000264622
Samd4	0.762597	4.07387	1.72151	2.75791e-06
Apod	11.1109	59.2999	25.4404	0.000735566
Gm15743	0.149649	0.796676	0.247669	0.00391367
Slco1c1	0.0667265	0.354832	0.0329937	0.00030279
Ces1g	1.67348	8.87915	10.2644	3.49999e-05
Fndc1	0.581425	3.06249	1.72644	1.25907e-05
Fmnl2	1.13735	5.98783	1.97919	8.70575e-05
Ighv1-9	8.43108	44.3135	24.611	0.00168288
Msr1	0.609647	3.20377	1.94938	6.72443e-05
Map3k8	1.26796	6.66175	1.89199	9.05181e-05
Il1r1	2.18628	11.4447	7.4	4.34264e-08
Sh3pxd2b	2.73072	14.265	5.94907	1.62268e-09
Gm37928	0.0927567	0.483151	0.164438	0.0105852
C6	0.162984	0.84832	0.997159	0.00109373
Syt4	1.00644	5.23238	2.52579	4.75991e-05
Adcyap1r1	0.999635	5.18867	1.79322	0.000943385
Gprc5b	1.79155	9.29058	3.60175	1.07425e-05
Nr4a1	4.19702	21.7025	6.31233	7.85575e-11
Olfr920	0.549758	2.83726	0.434604	0.000173873
Sh2d5	0.284883	1.46971	0.244558	6.70806e-05
Loxl1	4.13918	21.3463	10.2999	1.27875e-07
Aipl1	0.0891179	0.459523	0.0104241	0.00100453
Lamc1	4.32147	22.2443	14.8602	4.50129e-09
Tnfsf9	1.49202	7.65897	1.91283	0.000234523
Gm26813	0.275564	1.41388	0.303127	0.00384218
Angpt1	0.294796	1.51234	0.729764	0.00464637
Igkv10-94	2.77222	14.185	10.2745	0.00309406
Igkv4-72	1.8692	9.55967	5.19809	0.00360061
Grik4	0.0547617	0.278697	0.198737	0.0107236
Gm26902	0.0710122	0.361324	0.254728	0.0104183
Adam12	0.0680084	0.343416	0.403191	0.00170413
Astn2	0.143399	0.722892	0.828446	0.00141466
Sgip1	0.246143	1.2387	0.552645	0.000114164
Pygl	0.679332	3.3995	1.01208	5.41526e-07
Gm15922	0.207976	1.04045	0.31785	0.00455843
Lrrc25	1.58384	7.8912	2.95474	0.000223798
Atcayos	0.454765	2.26455	0.897117	0.00822163
Adamts9	0.699699	3.47813	1.4112	0.000234627
Igfbp3	15.7051	77.9913	32.1984	1.32784e-06
Esm1	0.562235	2.78805	1.1979	0.00345952
C3	30.3765	150.57	116.101	2.98465e-08
Rora	0.334445	1.65347	0.913493	4.60034e-05
Gm16845	0.575132	2.84299	0.962108	0.00178676
Entpd3	0.792321	3.90826	1.85264	0.000289737
Plau	3.99396	19.6854	9.04562	7.09894e-05
Adcyap1	0.107869	0.531532	0.171533	0.00637901
Ptges	3.26023	15.9698	5.85254	6.23707e-09
Eda	0.218055	1.06725	0.434053	0.00112493
Apcdd1	0.26844	1.31166	0.48872	0.000172465
Vash1	0.211056	1.02735	0.418292	0.00315557
Ctsk	4.44249	21.6231	6.07345	1.07474e-06
Vip	7.22969	35.119	11.2847	5.12378e-06
Gm45716	0.711549	3.44787	0.996696	0.000121186
Mrc1	1.58859	7.67897	5.55872	3.49442e-07
Tmem119	12.1289	58.5355	45.421	9.20942e-10
Rhoj	2.97571	14.3408	7.50761	2.14945e-07
Ccn1	5.00827	24.0649	9.80839	1.40938e-07
Ccn2	4.02671	19.1348	5.59959	1.05355e-05
Gabra3	0.149745	0.710336	0.780838	0.00174561
Sema3a	0.27448	1.29837	0.823286	8.66591e-05
Ctla4	1.16434	5.4811	2.45557	0.00059563
Spon1	1.94975	9.16873	4.39528	3.33348e-06
Dscaml1	0.0329037	0.154651	0.163957	0.00946703
Col5a2	3.31819	15.5788	9.27047	9.1049e-06
Egr1	7.22358	33.8907	9.35888	7.45316e-09
Scn8a	0.043595	0.204532	0.0909215	0.00637113
Ackr3	3.0554	14.3301	6.82775	2.70341e-06
Nell1	0.1122	0.526039	0.432159	0.00238194
Rdh12	0.437678	2.04926	0.823195	0.000619173
Slc7a2	0.248358	1.15809	0.407546	0.00105429
Gm26885	0.0752425	0.350808	0.224214	0.00845293
Fstl1	8.58452	39.9878	20.7576	5.42234e-07
Malrd1	0.234154	1.08946	2.07686	0.00905783
Nfkbia	58.8645	273.522	103.305	1.80086e-05
Gm44645	0.728323	3.38131	1.43842	0.000937576
Lhfp	3.229	14.9782	7.81433	2.68772e-06
Angptl4	2.87331	13.3255	23.3962	6.4159e-07
Celsr3	0.257466	1.19237	0.500734	0.000563713
Osmr	1.86055	8.60524	4.13091	9.3234e-07
Bcl2a1b	4.81859	22.2468	11.5838	0.000501537
Acsl4	2.32439	10.7205	3.49656	6.68506e-05
Gm9465	1.08121	4.95939	0.752518	0.00994621
Htr7	0.244928	1.12283	0.609352	0.00567959
Ube2ql1	0.151805	0.695739	0.464646	0.00632419
Bicc1	0.923022	4.2266	2.36809	3.48427e-05
Nrip3	0.256598	1.16863	0.434081	0.00190874
Gm37660	0.656305	2.98713	1.18162	0.00462554
Rbp1	1.81628	8.19528	3.76077	5.26485e-05
Rspo3	2.02099	9.09711	4.53137	0.00257103
Nfix	1.08579	4.87941	3.69499	0.00408369
BC037039	0.229673	1.03142	0.253509	0.00559322
Emb	1.07429	4.82437	2.33925	1.45691e-06
Adgrg3	0.434057	1.94853	1.09144	0.00272909
Hhipl1	0.834707	3.74106	1.73061	0.00142002
Prox1	0.259254	1.16041	1.03065	0.00652917
Fbln2	2.39392	10.7011	6.57547	1.88814e-07
Tenm3	0.391243	1.74624	1.21236	0.00103702
Kcnj8	11.475	51.0697	36.8512	7.59427e-05
Lrrc32	2.42683	10.7942	4.69376	6.28406e-06
Ighv1-22	1.7857	7.94195	2.50213	0.0048771
Col4a2	19.9544	88.6902	52.5072	3.43387e-06
Rgs16	2.94996	13.0842	2.32633	1.44595e-07
Clec10a	0.397625	1.75951	4.8678	3.25646e-06
Rasgrp4	0.123078	0.543854	0.328381	0.0096589
Ptgir	0.786702	3.46606	1.80564	0.00153796
Brsk2	0.124765	0.548774	0.496583	0.00247447
Tspan4	7.41799	32.6164	13.0299	5.96615e-06
Crtac1	0.710007	3.11948	1.69184	0.00558754
Mgp	60.4976	265.614	104.776	1.99075e-05
Rasl11a	3.55058	15.5623	7.00488	0.000501028
Gabrg3	0.0578852	0.253344	0.119269	0.00572888
Rspo1	0.222977	0.974485	1.28442	0.0034485
Gm11517	1.47133	6.42196	0.86207	0.00233251
Apold1	1.34128	5.84296	1.81418	0.000476332
Hspb8	16.4043	71.1757	37.8466	2.39907e-07
Socs3	31.6991	137.455	66.9811	2.55486e-06
Rnf144b	1.10832	4.79998	1.90874	0.00158333
Msi1	0.140224	0.607251	0.362731	0.00602708
Hspa2	4.09484	17.6901	9.42153	0.000227248
Pla2g7	4.70382	20.3206	10.4703	4.18443e-06
Fam20c	0.427675	1.84592	1.01907	0.00139623
Gm20186	1.42383	6.14008	3.15462	0.00273564
Pim1	5.35551	23.0866	10.3909	7.12035e-07
Nrgn	1.13126	4.8755	1.80363	0.00756067
Erc2	0.0479437	0.206594	0.195472	0.00538257
Pirb	1.96086	8.44948	4.92967	7.58548e-05
Fgfr1	2.80807	12.081	5.47965	3.98692e-07
Rasl10b	0.359238	1.54165	0.482519	0.003653
Nbl1	29.6713	127.309	77.2518	1.39201e-05
Akap12	2.79394	11.9766	6.4411	3.38054e-06
Slc43a3	8.22071	35.1872	18.1516	2.26963e-05
Numbl	1.0339	4.41289	1.90632	1.74981e-05
Robo4	1.35463	5.78166	2.68018	4.66001e-05
Ranbp17	0.431414	1.83229	0.565314	0.00320805
Vasn	1.51591	6.4095	2.86993	7.44387e-05
Igha	286.895	1212.76	735.464	3.38116e-05
Dmxl2	0.334909	1.41389	0.680675	0.000214451
Itga5	17.4854	73.814	27.3631	1.46547e-06
Klf2	8.0638	34.0265	17.3451	1.1307e-08
Sik1	2.29388	9.66424	3.92727	1.07497e-06
Mmp19	1.77614	7.47325	5.98222	0.00024698
Pi16	0.174915	0.735714	0.449923	0.00917006
Inhbb	2.082	8.73952	5.37394	0.00108227
Slc16a2	0.724073	3.03868	2.42087	0.00583654
Glipr2	3.71391	15.5809	9.54832	5.88811e-06
Ppp2r2b	0.465418	1.94969	1.05896	0.00676937
Gm3851	4.175	17.4208	4.73854	0.00360285
Loxl2	4.17123	17.4033	11.4722	1.81086e-05
Ch25h	2.4954	10.4098	4.10477	0.000577301
Clip4	0.425274	1.77171	0.692105	0.00104125
Nsg1	3.15511	13.1437	7.44172	5.1767e-05
Tm4sf1	3.03291	12.6192	5.56049	3.91814e-06
Shd	0.243367	1.01214	0.358983	0.00817342
Hspb1	67.0758	278.928	139.733	1.42372e-05
Hlx	3.64058	15.1368	8.28549	0.000211074
Mapk4	0.492401	2.04086	1.38316	0.00276055
Tnfrsf26	0.299375	1.23941	0.360578	0.00158593
Akr1c21	0.0118605	0.0489788	0.801577	0.000170137
G0s2	3.5721	14.7202	8.42887	0.00171707
Spred3	0.855314	3.52299	1.44043	0.000460059
St3gal1	3.89541	16.0405	10.496	2.0811e-06
Gpm6b	0.799202	3.29058	1.51858	0.00225848
Pcdh19	0.0519337	0.213456	0.203757	0.00713039
Cd302	10.6164	43.6213	18.1336	2.45952e-05
Cd44	3.54969	14.5443	6.75693	2.44486e-05
Gpx3	58.8693	241.115	178.717	0.00213071
Lix1l	5.40308	22.1206	11.2835	1.42215e-05
Fcer1g	14.3308	58.6604	28.0766	6.69152e-06
Cxcl13	37.9509	155.072	113.107	0.00208812
Lum	10.4151	42.5187	21.7677	0.000477014
Plin4	2.38215	9.7089	12.4688	6.44263e-05
Adamts5	0.213893	0.871442	0.516221	0.0027187
Atp2b3	0.0692843	0.281886	0.509016	0.00298964
Nap1l5	2.70543	11.0006	6.6417	0.00314995
Dbn1	2.22588	9.04481	4.8939	3.33417e-05
Pdpn	6.38799	25.9077	15.0994	6.20574e-06
Susd2	1.99705	8.0954	7.08414	0.000776391
St3gal5	0.571672	2.3172	2.20821	0.008357
Serpina3g	6.98775	28.2852	18.1384	8.85234e-06
Cep85l	0.380483	1.54007	0.790979	0.00149402
Csf3r	0.812691	3.2886	2.07914	0.00332659
Prg4	0.150385	0.606704	0.254777	0.00614691
Itgb2	4.07389	16.4323	6.60416	3.03999e-05
Prickle1	1.35639	5.46711	2.89929	0.000826083
Gpnmb	1.61339	6.49099	2.40346	3.75453e-06
Grem1	29.3197	117.847	54.7766	0.00775719
Ngfr	2.01034	8.07501	4.45095	0.000527623
Rgs4	3.14314	12.5765	7.44686	2.24715e-05
Pik3r6	0.387009	1.54735	0.523021	0.00171184
Klhl29	0.498022	1.98995	1.20063	0.00327343
Sox5	0.0679826	0.271283	0.156734	0.00679469
Wfikkn1	0.598849	2.38394	0.771832	0.00582098
Fhl3	1.52217	6.04741	2.78265	0.00210069
Aoah	0.392667	1.55966	0.880195	0.00501397
Tspoap1	0.175526	0.695669	0.513099	0.00680667
Sdk2	0.110759	0.438358	0.328051	0.00382848
Ptger2	0.594422	2.34659	1.21601	0.0025216
Pirt	2.86895	11.3089	7.86178	0.000231977
Matn2	2.24346	8.8408	5.72602	3.24498e-05
Cebpd	15.5164	61.1343	28.4245	3.36717e-06
Sntb2	1.66944	6.55838	2.55634	2.4582e-06
Cacna1e	0.256115	1.00432	1.1018	0.00540646
Scn5a	0.24928	0.974543	0.54203	0.00689747
Il6st	8.36109	32.63	18.7571	9.82594e-06
Cacna1d	0.273759	1.06776	0.623205	0.00151029
Itga2b	0.258248	1.007	0.489538	0.00848256
Nid1	5.79461	22.5642	13.8728	5.26025e-06
Ccr1	2.74694	10.6885	5.07185	0.00016145
Hk3	0.348175	1.35271	0.837182	0.00998213
Ndrg4	0.807668	3.13246	2.37038	0.00172338
Jaml	0.667969	2.58537	2.52054	0.00150704
Gm50012	0.567373	2.19512	0.72925	0.0052556
Slc2a3	0.774342	2.99546	1.31482	0.0083144
Cdr2l	3.5318	13.6566	5.98467	2.38518e-06
AB124611	2.05539	7.94722	2.61426	0.00086553
Bcl2a1a	1.87525	7.24773	4.69556	0.00991903
Rassf8	0.821014	3.17264	1.76595	0.00145954
Fbn1	1.36744	5.27472	3.31288	0.000420059
Zc3h12c	0.217583	0.839028	0.361835	0.0036582
Dusp1	13.8481	53.2796	19.848	8.36857e-05
C1qtnf5	1.34944	5.18121	4.41331	0.00524575
Cpeb1	1.06893	4.10007	1.52976	0.00123807
Igkv19-93	4.84702	18.5849	19.8967	0.00480404
Slc39a14	4.10537	15.7383	8.64772	1.37404e-05
Ager	1.75675	6.73075	1.74525	0.000624289
Cmklr1	0.946833	3.62663	2.13798	0.00190021
Wfdc17	28.445	108.658	42.5686	4.32895e-06
Fcgr2b	3.65494	13.9534	9.23792	1.0845e-06
Armcx2	0.57413	2.19094	2.40245	0.00101953
Thbs2	1.58823	6.05518	2.6167	5.05186e-05
Pcdh9	0.105329	0.400877	0.296962	0.0109921
Cdh5	4.09122	15.5605	8.99758	6.8093e-06
Car5b	0.130085	0.494066	0.366045	0.0109404
Gm6377	0.346225	1.31371	0.324515	0.00776332
Larp6	0.732504	2.77727	1.64595	0.00628921
Qk	1.12762	4.26342	1.98461	2.79754e-06
Igkv4-68	2.51571	9.46362	2.25388	0.00675751
Fkbp10	3.18844	11.9915	7.48067	0.000130881
C1qtnf7	0.684505	2.57399	1.4047	0.00664948
Dab2	1.81627	6.82315	4.41019	8.22746e-05
Arsi	0.317107	1.19048	0.933324	0.00823933
Cfh	1.09741	4.11775	3.45513	0.00012399
Col12a1	1.28209	4.79859	3.50848	0.010879
Sod2	9.7215	36.3555	12.7877	3.3144e-07
Clec4a2	0.981181	3.66118	1.61878	0.00597494
Gpr146	1.60287	5.97562	2.8955	0.000384366
Prr16	0.50694	1.88758	1.55794	0.010014
Rnf122	0.515398	1.91373	0.753784	0.000134304
Htr3a	4.62036	17.1044	7.1863	0.000570055
Col3a1	20.189	74.5729	55.7033	0.00129372
Zfp385a	2.36219	8.7239	4.08082	0.00043917
Chrd	1.78193	6.5686	2.22299	0.00145662
Cd200	6.40021	23.5707	11.1874	1.471e-06
P4ha3	0.259169	0.953862	0.525808	0.00910192
Cfap69	0.19575	0.718793	0.547003	0.00572749
Sox7	0.480072	1.76266	0.814045	0.00573522
Bcl6b	0.619131	2.27041	1.09438	0.00907935
Gem	7.70701	28.2527	15.8977	0.000448726
Ptpn14	0.751141	2.75076	1.68336	0.00827697
Adarb1	0.762277	2.78841	0.912213	0.000614145
Msn	11.468	41.9353	19.4825	1.44142e-06
Fn1	11.5959	42.3839	20.1574	0.000746676
Fam163a	0.588648	2.15139	1.29331	0.00941176
Tyrobp	20.1467	73.6216	38.3753	4.9126e-05
Sfrp5	1.6269	5.94231	2.59864	0.00964578
Slc22a12	0.0283237	0.103429	0.54278	0.00686566
Snai1	2.23842	8.16367	5.40681	0.00355854
Ifi207	1.50063	5.46874	3.11332	0.00325734
Abca1	1.64157	5.97189	3.08355	1.10367e-06
Rgl1	1.27394	4.62626	2.67884	0.000231461
Clec7a	1.13824	4.13139	1.66361	0.00213455
Cyp4b1	1.54574	5.61035	28.2121	6.24119e-05
Lama4	1.6824	6.07942	4.89357	6.83094e-06
Col18a1	8.52625	30.7022	26.274	3.15742e-05
Smoc1	1.34157	4.82052	5.35308	0.00164798
Cadm3	0.822531	2.95482	3.32348	0.00274741
Gfap	3.60503	12.9425	9.65691	0.00546862
6820431F20Rik	1.54006	5.52767	3.62708	0.010228
Map4k4	2.4196	8.68441	4.22356	1.59154e-06
Fxyd5	3.40002	12.1629	6.78835	2.19644e-05
Sulf1	0.824615	2.94911	2.46549	0.000485379
Dpp6	0.428143	1.52902	1.05494	0.00558491
Mctp1	0.369097	1.31724	0.764282	0.00303387
Tubb6	11.0741	39.4309	21.9535	4.00885e-07
Mark1	1.09501	3.89632	2.30782	0.00277085
Cspg4	0.983837	3.49926	2.43785	0.000434723
Foxf1	10.1055	35.8919	19.3405	4.65604e-05
Pcsk2	0.688486	2.4416	1.48102	0.00352467
Nsg2	3.54725	12.5488	7.09559	0.000225174
Csf2rb2	1.63554	5.77863	3.64577	0.000441344
Pstpip1	1.28015	4.51838	1.54166	0.000628656
Arhgap23	1.4544	5.12764	2.98539	0.000343127
Ccl9	7.29671	25.7124	18.0571	0.00016009
Armcx4	0.377604	1.32723	1.16321	0.00466423
Zfand2a	5.0115	17.6017	8.70231	3.49274e-06
Abca5	0.201911	0.708037	0.521223	0.00495215
Serpinf1	1.18111	4.13642	2.21453	0.0076044
Atp10d	0.52071	1.82103	0.882232	0.00246144
Lama2	0.306749	1.07246	0.738788	0.00114542
Fgf13	0.979469	3.42159	2.54095	0.00191614
Serping1	40.7083	142.199	106.46	1.80362e-05
Chodl	0.8248	2.87936	4.49913	0.000207862
Eml5	0.328054	1.13843	0.700237	0.00321916
Nckap5l	0.665141	2.30676	1.31307	0.00654447
Dse	0.75678	2.62164	1.78491	0.00282664
Ggt7	0.903974	3.1283	1.90465	0.00705363
Jcad	0.797141	2.75778	1.90549	0.00233247
Mest	0.881337	3.04903	3.09804	0.00459521
Ppic	6.81187	23.564	12.9822	0.000321107
Ppp1r18	4.51755	15.6127	6.10249	6.49312e-06
Phyhd1	1.88875	6.52692	8.90783	0.000218693
Sod3	4.92058	16.9944	13.5787	4.61353e-05
Cnrip1	0.595909	2.058	1.52999	0.00513745
Ifitm2	278.772	959.788	550.396	3.70598e-05
Garnl3	0.371875	1.27732	0.66742	0.00587897
Procr	3.41968	11.73	5.24946	0.000125099
Pakap	4.82217	16.5184	8.70888	2.85895e-05
C1qtnf1	2.20563	7.55525	4.83568	0.000531031
Itgb3	2.09486	7.16331	5.04969	6.35042e-05
Lamb1	4.40292	15.0408	13.809	9.06128e-07
Il33	2.45852	8.36589	8.70204	0.000798783
Cacng7	3.16869	10.782	7.10022	0.000754687
Exoc3l4	0.726482	2.47115	3.15163	0.000230533
Rps6ka2	0.432667	1.4704	0.731508	0.00875064
Hmcn2	3.50427	11.8889	8.54074	0.000814792
Ctps	15.3437	52.0395	32.5443	0.00020763
Ntng2	0.643503	2.18242	1.69524	0.0078488
Plxdc2	0.437593	1.48217	1.20875	0.00409511
Clec4n	2.96803	10.0492	7.5372	0.00515412
Fabp4	13.1367	44.4626	27.7653	0.000140925
Syngr1	1.37812	4.66422	3.26849	0.00551475
Adgrd1	0.745557	2.52301	3.71721	6.58739e-05
Aebp1	4.39966	14.8759	10.1401	0.000144071
Zfp52	1.72562	5.8306	1.54296	0.000218512
Efna5	0.576438	1.94602	1.8687	0.0062588
Prkcg	0.723411	2.43811	0.756756	0.00184489
C1ra	12.8121	43.1485	28.2818	6.70295e-05
Slc6a17	0.621677	2.09277	1.58397	0.00280271
Nfasc	0.377364	1.27	0.727734	0.00140412
Gm15832	1.3297	4.47128	1.56221	0.00267161
Dact1	0.998276	3.35564	2.40927	0.00566275
Arl4c	0.683153	2.29613	1.31476	0.00429807
Pdgfc	0.658387	2.21183	2.1796	0.00341586
Ifitm3	245.603	825.07	449.158	2.58549e-05
Tbc1d16	0.658051	2.19841	1.77213	0.0104669
Runx2	0.213439	0.712599	0.573612	0.010819
Traf3	1.27204	4.24108	0.719341	6.62579e-06
Klf15	0.99749	3.32469	2.83129	0.0101232
Ntrk2	0.133121	0.442631	1.1357	0.00416391
Ddr2	3.69364	12.2492	8.52011	0.000102064
Pcdh7	0.957017	3.17374	1.17406	5.04893e-05
Olfml3	1.32331	4.38694	1.65756	0.00364708
Tm4sf4	1.59772	5.29387	5.59743	0.00391612
Fmnl1	2.34182	7.7437	2.79755	0.000374438
Vtn	0.339187	1.11793	1.36797	0.00759977
Adamts2	0.990969	3.26229	1.69414	0.000977033
Cd93	1.97835	6.50519	3.47079	0.0003937
Ms4a6d	3.37139	11.0858	10.4136	0.000779918
Id2	7.2593	23.7709	11.3882	3.05652e-05
Mxra8	11.2444	36.8124	32.3049	3.40611e-06
Nfatc4	1.39502	4.56425	3.01859	0.00658759
Gja1	2.3341	7.63494	6.35398	9.78795e-06
Lbp	4.16691	13.6214	6.51115	0.00481427
Adgrf5	2.3651	7.72975	3.88539	3.70787e-05
Spire1	0.705986	2.30166	1.38328	0.00256936
Thbs3	1.27731	4.1612	2.92979	0.0044149
Zc3h6	0.904747	2.93875	1.05228	0.00342073
Enah	1.19486	3.87332	1.91355	0.000536697
Sdc4	62.0219	199.997	81.4157	1.75222e-07
D16Ertd472e	0.559643	1.80358	0.694784	0.00209434
Vsir	3.19728	10.2968	7.01226	5.70974e-05
Tubb3	7.52512	24.2258	18.8551	0.00399042
Ift57	1.37223	4.41618	2.46487	0.00942514
Spi1	2.78396	8.95694	3.98994	0.000866256
Adm	8.40996	27.0242	9.1617	0.00382083
Slc2a4	3.78809	12.1702	9.75193	0.0034456
Gm21451	1.22137	3.91724	3.86544	0.00784157
Dkk3	9.37892	30.0747	14.2056	7.03877e-05
Map1b	0.899527	2.8831	2.06067	0.00032338
Cdc14b	0.603362	1.93376	0.614743	0.000801996
Pdgfra	4.13765	13.2537	11.1652	2.33607e-05
Fermt2	7.4635	23.8939	14.7789	0.000152234
Scg5	3.71608	11.8602	6.03342	0.00167256
Grik3	0.458537	1.46042	0.924485	0.00796576
Eno2	1.45283	4.62665	3.63753	0.0015579
Arid5a	1.25823	3.98026	1.72901	0.00147722
Lepr	0.833186	2.63293	1.61016	0.0105521
Lgi2	1.47058	4.64076	6.48851	0.00264413
Iffo1	0.862924	2.71711	2.32631	0.00233288
Dmwd	3.71586	11.6919	8.59477	0.00112655
Galnt16	0.384643	1.21001	0.822301	0.00908984
Col6a2	9.94602	31.2554	28.6237	3.0353e-05
Cd274	2.69589	8.4711	2.99472	0.000620772
Phox2b	1.13736	3.57315	2.61158	0.0094859
Sema4c	2.35205	7.38199	3.84499	0.000704004
Hdgfl3	0.668783	2.09694	1.40402	0.00359658
Cpxm1	2.59809	8.14596	2.61487	0.00010071
Dpy19l4	0.450137	1.40519	0.574332	0.00446897
Rab3c	0.526039	1.64194	1.31411	0.00535754
Tgfbr3	4.34313	13.5276	9.78276	0.000663562
Cdh2	0.350483	1.0877	1.25394	0.00666758
Klhl6	1.95766	6.06972	1.8769	0.00650718
Repin1	0.784383	2.43057	0.575477	0.00784278
Kcna5	0.18662	0.577975	1.06353	0.0082302
Snap91	0.17806	0.55121	0.639015	0.00855023
Tac1	9.49751	29.3995	17.4878	0.00119911
Ifnar2	4.0764	12.6135	6.92199	0.000253968
Slc12a4	2.45982	7.60564	4.63523	0.000679391
Epdr1	1.65992	5.13184	4.48364	0.00680492
Cst6	0.59587	1.83917	5.14117	0.000545237
Calcrl	1.68238	5.18843	3.56958	0.00191143
Gm47071	0.167519	0.51589	0.0443585	0.00906452
Pitpnc1	1.34909	4.15391	2.71995	0.00134523
Car3	0.437501	1.34419	3.00111	0.000536801
Prph	11.7755	36.1419	23.883	0.000149639
Adamtsl2	0.615004	1.8871	1.7001	0.0105495
Tbx3	1.04587	3.20911	2.84006	0.00235654
Ahi1	1.09373	3.35595	2.41591	0.0101395
Filip1	1.31591	4.02883	2.79753	0.00729915
Axl	8.69521	26.6191	18.8168	7.5081e-05
Pik3r5	1.58811	4.8616	2.68976	0.00457544
Csrnp1	3.68272	11.2718	2.92077	5.86044e-05
Adgra2	1.58429	4.84573	3.33948	0.00484432
Nptxr	1.45892	4.4458	3.00508	0.00571387
AW551984	1.49006	4.53717	2.45195	0.00276599
Rasip1	2.58809	7.87945	5.21372	0.00211294
Adamts12	0.0909249	0.276723	0.371843	0.00620565
Slc39a6	1.70538	5.18817	3.07704	0.00658574
Sncg	16.4826	50.0268	36.2429	0.00339964
Zfp281	1.54175	4.67692	2.35422	0.00182756
Scara3	1.6092	4.88047	2.60654	0.00792204
Igfbp7	83.511	252.966	166.406	0.000220157
Ptprn	3.42154	10.3338	8.12149	0.000540698
Col5a3	1.26835	3.83042	5.01199	0.000763897
Mmp14	10.9847	33.1392	17.4285	5.35297e-06
Rab34	3.59585	10.8414	6.02365	0.00457543
Nupr1	43.3485	130.46	69.3029	0.00630253
Cd53	8.23307	24.7705	10.4803	0.00461414
Emilin1	9.22349	27.6537	23.5103	0.000742959
Col5a1	4.50536	13.5011	10.5504	0.00138282
Plaur	13.8592	41.5134	14.3257	0.00518976
Csf1	2.8597	8.56563	3.99742	0.00123758
H2-Q10	1.06269	3.18015	2.21839	0.0091552
Sema6b	1.95206	5.83817	3.27549	0.00541214
Flot2	21.8145	65.2246	33.5796	1.85978e-05
Bmp1	2.17465	6.50088	4.194	0.00139758
S100a4	17.8139	52.9506	26.6091	0.0027911
Nid2	1.37722	4.09192	2.75326	0.00864092
Arhgap29	2.02907	6.02535	3.75299	0.000344667
Arhgef17	1.71716	5.09462	3.83548	0.00276368
Cygb	10.1809	30.0925	16.8935	0.000420073
Papln	0.146998	0.434093	0.826793	0.00959042
Dysf	1.33572	3.94136	2.46871	0.00384039
Rnasek	13.7313	40.4593	14.6155	0.00423239
Uchl1	11.3613	33.3843	23.0338	0.00422196
Sla	0.676168	1.98488	1.21757	0.0102436
Lrg1	34.9399	102.441	82.3753	0.00741121
Clmp	9.00631	26.3906	15.6146	0.00108151
Flt1	1.46685	4.29122	2.6965	0.000460952
Ptgs1	6.70206	19.5355	16.0157	0.000416343
Itga1	2.47405	7.20336	4.69541	0.000441768
Junb	55.9462	162.874	53.8289	1.13627e-05
Crlf2	3.5139	10.2216	4.37319	0.00301599
Cacna1h	3.43006	9.97762	7.05416	0.00026556
Ptbp2	1.7137	4.98008	2.3309	0.000104923
Itpripl2	1.94556	5.64431	4.35358	0.00242933
Gm14549	0.778715	2.25402	0.56364	0.00683356
Mpdz	0.713874	2.06323	1.50724	0.00796052
Msrb3	6.07796	17.5308	11.7311	0.000709312
Gadd45g	10.3739	29.9115	16.375	0.0018496
Ednra	1.94786	5.60713	4.11808	0.00450625
Pald1	1.50133	4.3217	2.57998	0.00738579
Gm13394	30.465	87.5702	34.1506	6.90953e-05
Igkc	1476.57	4234.44	3113.5	0.00338598
Tacc1	2.64458	7.57522	5.38341	0.000157657
Pdzd2	0.50456	1.4419	0.820567	0.00839287
Igf1	0.527298	1.50325	1.46177	0.00625361
Sfrp1	8.31592	23.6818	17.3433	0.00305598
Pkd2	2.69394	7.65898	4.83744	0.000634602
Spsb1	3.71851	10.5702	5.66733	0.000716509
Plod2	1.65489	4.69867	3.83053	0.00292637
Sst	19.2962	54.7375	61.0865	0.00136539
Slc36a4	1.4429	4.09258	2.78612	0.00532853
Etv6	5.0155	14.2002	8.94646	0.00455993
Map3k6	4.90297	13.8562	6.7396	0.00606329
Tlr2	7.3148	20.6402	20.7929	0.000299432
Snx18	3.24038	9.14338	4.85543	0.000180715
Msantd3	1.6081	4.53737	1.59684	0.00668806
Tmem252	13.1559	37.1124	32.1902	0.00045495
Olfm1	4.99115	14.0507	11.6299	0.00154559
Mapkbp1	1.99134	5.54236	2.8147	0.0014033
Flt4	1.05053	2.9231	2.08398	0.00949301
Trf	8.83699	24.5456	19.7388	0.000177885
Igfbp6	1.64181	4.55741	5.79549	0.00586439
Smoc2	6.01497	16.6677	4.94752	0.000931518
Scg2	8.54902	23.667	20.0355	0.00193257
S1pr1	5.91765	16.3792	9.59687	0.00028072
Dram1	2.27627	6.29788	4.45503	0.0105991
Eif4e3	3.4588	9.56935	9.50657	0.00879868
Antxr1	2.6888	7.43565	7.47601	0.000590337
Trip6	5.19823	14.3733	9.6837	0.00178818
Itpkb	2.87228	7.9019	4.60537	0.00041903
Col6a1	28.4496	78.2632	70.232	0.000206674
Gm10156	13.4414	36.937	19.5826	0.00690493
Irs2	5.07198	13.8858	7.63618	2.73174e-05
Socs2	2.13696	5.83438	2.80209	0.000678056
Ndor1	1.88762	5.14838	2.8585	0.00786334
Clip3	2.87232	7.82141	6.08047	0.00885513
Vstm4	1.31673	3.58547	3.5634	0.00967615
Per1	10.7268	29.1939	13.345	0.00038726
Plxnd1	2.68	7.29122	4.58187	0.00591835
Dchs1	0.688171	1.87195	1.54371	0.00802387
Rbpms	4.75083	12.9154	10.9281	0.000336687
Ssbp2	1.16565	3.16655	2.65183	0.00886563
C1s1	13.9914	37.9783	45.3934	0.0104463
Adcy5	4.16225	11.2817	8.00933	0.00196351
Rnf217	0.676051	1.82515	1.17587	0.00859484
Il10ra	2.73726	7.38699	3.38183	0.00973462
Dennd5a	2.81305	7.5844	5.55887	0.00118207
Sparc	40.8002	109.999	93.568	0.00381345
Maff	9.7102	26.1736	8.88802	0.00397832
Pcnx	1.69232	4.55252	3.20904	0.000111433
Rab12	7.31428	19.6584	12.4525	0.000767372
Syt1	1.12689	3.02168	2.37097	0.0100096
Dpt	31.3898	84.0842	74.2058	0.00198458
Cfp	6.64029	17.719	12.3103	0.00737047
Itga7	5.69757	15.199	10.5321	0.000228162
Tcf4	0.526788	1.40493	1.48851	0.00448016
Plk2	3.87102	10.3139	4.4073	0.00042323
Islr	7.04142	18.7223	16.1084	0.00864226
Ltbp1	1.83654	4.8767	3.78849	0.00430157
Csf1r	3.90265	10.3549	7.47301	0.000605389
Fas	6.45192	17.1122	10.8593	0.00421255
Ecm1	10.2475	27.0938	24.7173	3.28356e-05
Ltbp3	2.3413	6.18145	4.15902	0.00178369
Wipi1	3.31693	8.7549	5.41353	0.00117205
Lrrc8c	1.38385	3.64498	2.72385	0.00278489
Fzd4	2.14767	5.6302	3.78484	0.0106449
Gucy1b1	2.46638	6.46429	7.74924	0.00188755
Btg3	4.30372	11.2776	5.67303	0.00118267
Arap3	1.12557	2.94729	1.85788	0.00956454
Anxa6	12.9394	33.8652	29.6305	0.00053667
Pip5k1c	5.41267	14.1601	7.98771	0.000516002
Irak3	1.79383	4.68342	2.79183	0.0104889
Lgmn	59.6173	155.254	119.71	0.00502849
Ccdc80	3.75269	9.76745	6.47169	0.0104253
Kif5a	1.72805	4.48321	4.69459	0.00392863
Zfp36l1	26.5687	68.881	37.8671	0.000270008
Tubb2b	5.04306	13.056	9.84694	0.00563011
Bmf	2.74384	7.10137	4.93264	0.0028576
Zfp36	34.7943	89.9419	48.6542	0.00238483
Rbms1	7.02276	18.1212	9.33769	0.000194063
Plekho2	3.48731	8.9959	5.0951	0.00644701
Bcl2l11	1.49357	3.8447	1.78707	0.00137209
Cirbp	17.5968	45.2548	27.0557	0.00494229
Tgfbi	25.8416	66.423	52.0156	0.00115424
Trim23	1.07966	2.77151	1.16133	0.0061336
Mcam	14.5993	37.4516	30.1381	0.000936261
Fosb	0.333227	0.852904	0.194116	0.00433544
Nin	0.470245	1.19935	0.593859	0.00631017
Tspyl2	6.83024	17.4123	11.0159	0.000725372
Cyth3	2.60249	6.63435	4.16287	0.000813746
Satb1	0.323292	0.821915	1.08086	0.00564893
B4gat1	2.39845	6.09602	0.789123	0.000577439
Tgfbr1	4.23352	10.7542	6.18145	0.00014426
Slc48a1	13.5704	34.4556	19.5621	0.000223056
Slc39a13	1.98241	5.03284	3.59028	0.0060601
Meg3	3.16402	8.01173	6.10744	0.0067301
Hip1	0.829038	2.09761	1.80517	0.0043176
Pdgfrb	5.88748	14.8659	10.6693	0.00189838
Tifa	21.875	55.0129	41.6583	0.000628295
Scube1	1.04876	2.63461	2.57255	0.00493021
Syde1	3.88472	9.74778	7.34921	0.0109635
Tcp11l2	3.58226	8.98364	6.12401	0.00799197
Snap25	2.18831	5.48454	4.46787	0.00986933
Phf3	2.03951	5.10809	1.91558	0.00667387
Hipk3	6.78808	16.9459	8.55922	5.76499e-05
Ces1d	16.0732	40.1031	40.6954	0.00178461
Traf6	4.00628	9.98144	4.68541	5.99628e-05
Timp2	22.5683	56.114	42.4586	0.00396787
Selenon	2.74007	6.8047	6.26907	0.00894816
Ggt5	1.83954	4.56686	5.73231	0.000849788
Zkscan17	3.41059	8.4657	3.72955	0.0007862
Vim	17.0633	42.3319	29.672	0.00261986
Rab11fip5	1.75329	4.3429	2.08488	0.00906508
Slc6a6	16.5309	40.8418	22.7376	0.000834911
Eln	4.42409	10.9229	7.6225	0.00624431
Prap1	7.19611	17.7419	59.2082	0.0104193
Pls3	4.42776	10.8807	7.29615	0.00474756
Csnk1e	3.86809	9.49964	4.94412	0.000441171
Gclc	23.653	58.0584	23.6276	0.000314726
Zcchc24	7.31728	17.9177	13.5174	0.00461316
C4b	15.0788	36.9163	33.7267	0.00190543
F2r	4.99425	12.2261	10.1825	0.0013245
Sema3f	3.82697	9.34056	7.20006	0.00302129
Trim3	3.84099	9.36409	5.98084	0.00268131
Med13l	2.13619	5.20181	3.02383	0.000697013
Ceacam2	50.1825	122.012	104.034	0.00540512
Pros1	4.58467	11.1403	9.48047	0.00328481
Nr2c2	0.775331	1.88159	0.65268	0.000651798
Gramd1a	5.2724	12.7903	7.21575	0.00373764
Pelo	9.62399	23.3346	12.0041	0.0102046
Eif4ebp1	10.3176	25.0005	16.0853	0.00372789
Plpp3	11.7435	28.3671	30.1739	9.81552e-05
Osbpl8	0.752196	1.81037	0.808129	0.00722016
Il4ra	17.3759	41.7708	27.7843	0.002387
Asb4	0.117388	0.282135	1.0697	0.00523148
Agtr1a	0.913561	2.19552	4.65982	0.0011751
Mapkapk2	30.5348	73.1925	39.6612	0.000116
Pdzrn3	2.76274	6.61935	5.71599	0.0106674
Tmem38b	4.63362	11.1017	6.77646	0.00712504
Ptpn2	9.01006	21.5206	11.5582	0.000190474
Hspg2	3.98994	9.51872	8.58335	0.00374133
Ndrg1	31.0656	74.0192	43.7107	0.00736702
Gab2	5.76454	13.7298	7.09009	0.0027875
Tslp	0.569221	1.35446	0.307212	0.00825139
Zwint	12.2807	29.1946	16.6529	0.000287075
Dll1	3.47547	8.25963	2.91683	0.00015109
Itgb1	60.8774	144.629	107.082	0.00352525
Igf1r	1.17687	2.79059	1.7761	0.00300009
Ptpn5	0.0830155	0.196444	1.70602	1.73281e-05
Bmpr2	1.86752	4.41201	2.59268	0.000925173
Map7d1	9.62458	22.7251	17.8301	0.0055481
Degs1	10.3371	24.3077	20.3267	0.00994333
Hoxd9	0.613158	1.43777	4.89169	0.000530445
Mllt6	3.56629	8.32094	6.7889	0.00774802
Hoxa11	3.01736	7.01903	1.70679	0.00655311
Bgn	19.1495	44.5033	43.3784	0.00243365
Pear1	2.96425	6.88776	4.49691	0.00802161
Cacna1c	0.955247	2.21734	1.53508	0.00557078
Calcoco1	5.02365	11.6521	8.75986	0.00247657
Camk2g	3.75874	8.70273	5.18224	0.00194391
Sesn1	5.46854	12.6575	10.707	0.00232139
Tgfb1	3.62026	8.37598	4.97439	0.00533048
Ninj1	11.8321	27.3751	13.3771	0.0057522
Klf7	3.23165	7.47598	4.38851	0.00137501
Tcf24	0.0699032	0.160979	0.528311	0.00478011
Stab1	1.58121	3.63658	4.54073	0.0014932
Hdac7	3.311	7.59429	5.80415	0.00347084
Map3k3	5.43488	12.4499	7.27933	0.00275901
Lrp1	11.575	26.5082	19.7154	0.00211811
Fos	27.6054	63.1221	24.154	0.00197143
Cxcl12	4.23209	9.65968	10.6432	0.000623076
Chst15	4.24159	9.67497	6.10463	0.00466784
Ighv7-3	1.57456	3.58155	9.64696	0.00831207
Bmp3	5.41815	12.2794	19.2415	0.00179204
Mtmr1	4.02318	9.10068	5.93909	0.00798225
Vcam1	2.0251	4.57782	4.60469	0.00434041
Epn2	5.9543	13.3986	7.53461	0.00610356
Nlgn2	3.34363	7.47468	5.26693	0.0103491
Crtc3	2.15777	4.81315	2.6794	0.00269207
Rcan1	12.7199	28.3694	13.0552	0.00281718
Lpgat1	5.90416	13.1251	8.70567	0.00100216
Fgl2	11.0171	24.3912	29.0311	0.00464168
Pdlim7	9.95634	22.0412	12.6595	0.00161974
Csrp1	193.231	426.516	318.742	0.00481256
Cd14	36.5967	80.7213	45.7243	0.00225037
Rab8b	3.64864	8.04779	4.66073	0.01093
Amigo2	2.45217	5.40477	6.16631	0.00986249
Sbno2	13.6225	30.0056	14.7407	0.00440871
Cdr2	3.37838	7.43168	4.01816	0.00592566
Vwf	1.70149	3.73742	2.78133	0.00724027
Tanc1	2.33303	5.12315	3.21093	0.00421319
Vat1	29.7699	65.2789	45.6836	0.00486655
Lemd2	7.39353	16.1988	6.94349	0.000393103
Stat3	20.755	45.4129	24.5844	0.00158434
Susd6	18.5797	40.6075	24.0483	0.00161177
Mast4	0.778582	1.70139	0.977423	0.00230993
Gcnt2	3.23039	7.05768	4.25428	0.00673814
Klf9	13.3624	29.1002	18.5042	0.00144558
C1qc	17.1984	37.4253	35.3496	0.00309747
Rbm3	30.4863	66.3383	36.4396	0.00343173
Nedd4l	5.39471	11.6982	9.05619	0.00896395
Map1lc3b	12.0323	26.0676	22.9371	0.00990006
Hoxd8	0.556378	1.19887	3.02751	0.00215334
Ppfibp1	3.5807	7.70302	4.20039	0.00313859
Spock2	2.96461	6.36651	7.33835	0.00539026
Birc2	7.10582	15.2482	9.08954	0.0023073
Apaf1	2.33891	5.01797	2.05465	0.00802886
Prlr	0.0602989	0.129179	0.297217	0.0101878
C1qb	33.2467	71.1567	72.7814	0.00140432
Ulk1	6.15431	13.011	7.5754	0.00133828
Rapgef1	6.2368	13.1207	7.78391	0.00383709
Hpse2	0.0583403	0.122712	1.05181	1.33541e-05
Sting1	8.22855	17.2668	7.91909	0.00494873
Tiparp	5.31035	11.1395	5.54714	0.00778733
Rras	34.5186	72.2049	50.6598	0.0109904
Akap11	2.64372	5.52872	3.93413	0.00329434
Igfbp4	23.639	49.3527	71.5441	0.00349184
Reps1	3.55357	7.41424	4.37246	0.00690201
Pecam1	7.50942	15.6284	11.5709	0.00438372
Lamb2	5.33745	11.051	10.5334	0.0109943
Ptpn1	10.3472	21.3845	13.3096	0.00222472
Rps6-ps4	76.4402	157.168	62.0223	0.000413205
Ddit4	50.3827	103.376	55.3579	0.00704024
Tnfrsf1a	41.2338	84.5186	54.6919	0.00950654
Dtnbp1	6.95169	14.2418	8.65239	0.00906663
Tns2	9.43978	19.3038	13.3691	0.00831202
Fbxl20	2.91155	5.91953	4.12972	0.00646327
Serinc1	19.8211	40.115	30.3004	0.00616936
Gm49759	16.9625	34.2664	11.5137	0.000520057
Msc	0.514614	1.0377	2.11867	0.0109537
Spred1	4.03998	8.12508	4.75566	0.00527362
Foxp4	10.9795	22.0679	14.2964	0.0106261
Sos2	2.58548	5.19339	2.64636	0.00465498
Rbpj	2.94378	5.90125	3.53114	0.00364774
Tmem176a	26.9679	54.0286	59.0408	0.00258802
Elmsan1	5.74708	11.4947	7.19857	0.00547213
Atp2b4	2.40144	4.78964	8.0938	0.00435168
Sipa1l2	3.68705	7.30579	2.84792	0.00226578
Hipk1	10.1495	20.0608	12.515	0.0105837
Tbk1	9.2471	18.2379	8.21994	0.00106398
Lrrc58	4.6739	9.21808	5.30934	0.00476012
Gm17244	0.227607	0.448262	0.0192213	0.00109999
Nfkb2	11.399	22.3867	14.3445	0.00586853
C1qa	37.2018	72.6175	77.9465	0.00583928
Ldb1	17.5415	34.161	18.5625	0.00344703
Jmjd1c	2.72194	5.29263	3.15663	0.00360948
Gabarapl1	23.1013	44.8883	41.4105	0.00723354
Il17ra	3.46668	6.70109	3.18832	0.00200312
Matr3	4.14242	7.94533	4.66662	0.00446873
Tgm2	30.059	57.3214	70.6309	0.00338438
Rnf169	3.70188	7.05928	3.81697	0.00620984
Ms4a18	0.617909	1.17395	6.31107	0.000608391
Tle3	3.03884	5.7722	3.53147	0.00885408
Hbp1	6.9217	13.1274	8.0941	0.0100817
Ier2	42.5038	80.4283	42.704	0.00199219
Ralgds	9.85367	18.5737	9.84317	0.00695042
Cd47	10.5831	19.9178	11.7227	0.00943694
Ugcg	15.7184	29.4806	17.4956	0.00887352
Scpep1	15.4114	28.8954	29.8774	0.0093037
Chd2	3.98538	7.469	4.12803	0.00410195
Isx	23.7059	44.1319	80.3222	0.00911551
Ube2i	15.4141	28.5882	15.6157	0.00209047
Mettl27	0.726361	1.34609	2.72537	0.00328737
Casp4	7.74175	14.3287	13.9305	0.00772635
Arg2	7.62202	14.0954	28.1032	0.00608253
Arl4d	6.46263	11.9128	20.4386	0.00143868
Cstb	109.202	199.202	119.208	0.00988051
mt-Atp6	3455.47	6301.84	1461.28	0.000514659
Bag3	25.6518	46.7377	25.6979	0.00371348
Gsta3	2.91395	5.30486	1.79413	0.00848368
Rbak	3.65209	6.64133	2.51879	0.0057719
Ptpn12	12.2143	22.1791	11.569	0.00493989
Crtc2	13.2923	23.7268	13.4345	0.00644644
Aldh1a1	13.074	23.1123	44.402	0.00780162
Htra3	3.63238	6.38507	11.376	0.00052385
Rpl15-ps3	20.8389	36.1627	9.04328	0.00406604
Pln	0.452241	0.774105	2.43435	0.00175811
Rassf4	2.47514	4.20771	10.8307	0.0021419
Adamdec1	34.0337	57.0426	131.198	0.000622632
Cry2	9.9358	16.4876	5.7681	0.00818908
Hoxd10	0.683039	1.12967	4.07039	0.00882551
Slk	13.6757	22.4369	12.3009	0.00789721
Gzma	1.05827	1.73609	4.4924	0.00245952
Heca	5.96344	9.66293	4.797	0.00525221
Ypel5	10.8081	17.5109	4.26914	0.00143442
Fbxo11	11.1382	17.916	9.34482	0.0102024
Hs3st4	0.0248143	0.039316	0.30009	0.00583467
Plet1	123.362	193.42	322.536	0.00433376
Anks6	1.08056	1.65758	3.42573	0.00954964
Vnn1	4.09932	6.07901	36.0977	6.51891e-06
Cubn	0.0261679	0.03791	0.425508	0.000239606
Rnf149	17.5548	25.2435	9.94249	0.00459914
Gm20441	3.19415	4.5864	0.0001	0.00104987
Dab1	0.065866	0.0935878	0.424316	0.0072495
Srp14	19.3589	27.4886	47.6197	0.00353402
Srgap1	5.26064	7.43614	2.88357	0.00876974
Xpnpep2	1.4246	1.97809	5.86017	0.00130741
Acaa1b	3.74928	5.0131	44.2638	7.27341e-05
Tent5b	2.20254	2.74662	6.00442	0.00542569
Fnip2	4.44332	5.46517	1.91947	0.00681883
Ywhag	7.43826	8.96833	15.4185	0.0070628
Hmgcs2	193.815	224.854	743.265	0.000870095
Pdk4	5.63449	6.08234	20.2531	0.000415506
Grin3a	0.124825	0.133188	0.566166	0.00256321
Abhd3	0.927655	0.985795	3.68966	0.00192357
Gm28036	1.3588	1.42247	0.0315962	0.00151576
Slc22a3	0.0434761	0.045401	0.550721	0.0010354
Chmp3	34.8568	36.3786	13.5576	0.000200912
Zfp398	0.255049	0.262355	0.837381	0.0038949
Col4a5	0.608144	0.616186	1.68298	0.00881928
Acaa2	78.8446	79.1924	170.937	0.00277357
Gm43766	0.043731	0.0422707	1.27852	1.36736e-06
Acot2	3.67804	3.43497	10.4616	0.00391757
Dpp10	0.173209	0.155681	1.04049	3.60167e-05
Hsd17b4	19.15	16.9499	36.7507	0.00314881
Ppp1r14a	13.4633	11.7629	28.0345	0.00556735
Gm28230	0.126114	0.107132	0.95311	0.00767338
Gzmk	0.224453	0.190211	1.18229	0.000961911
Hsd17b11	41.6538	34.9889	74.0414	0.00669701
Slc4a2	17.1306	14.3709	35.7787	0.00172606
Map2k3	33.8448	27.8522	15.1923	0.00258137
Grip2	0.0822597	0.0674964	0.491522	0.000495666
Hsdl2	11.3926	9.33714	23.4077	0.000359355
Art2a	1.74769	1.40646	6.28057	0.00620304
Per2	9.3475	7.4683	3.91366	0.00103665
Slpi	260.707	206.744	23.9664	0.00744914
Bdp1	1.31433	1.02505	0.360518	0.00198369
Hadhb-ps	25.0262	19.2882	40.459	0.00854567
Btnl1	11.1567	8.58722	25.4102	0.00423529
Hadhb	19.5705	15.0487	32.6265	0.0060955
Abca14	0.257502	0.197395	0.0138989	0.00329511
Cyp4a10	0.0472847	0.0361727	9.25714	6.55787e-06
Pxmp4	9.93458	7.54546	18.3812	0.00374157
Ech1	73.6573	55.163	129.44	0.00151737
Mogat2	1.15606	0.864735	3.78428	0.00187245
Gm11946	5.01553	3.6718	10.4891	0.00950501
Sis	0.0314248	0.0228104	0.4881	1.99571e-05
Acox1	77.6129	55.4255	122.677	0.00692826
Adtrp	8.08569	5.70026	16.3136	0.000519481
Cat	21.5391	14.896	43.6982	0.0096819
Prelp	13.866	9.26325	28.9882	0.00473313
Acadvl	57.8274	38.6161	86.452	0.00324974
Prkca	9.33895	6.2259	13.3825	0.00534715
Ehhadh	10.6096	7.05158	19.4513	0.00789955
Ly6g	443.439	293.622	82.3725	0.00353237
Aldh9a1	20.2444	13.2609	30.8404	0.000926408
Hadha	37.3018	24.3987	55.8288	0.00167612
Akr1c18	2.21296	1.43478	12.0387	0.0089218
Lmod1	11.3586	7.10898	20.8606	0.000229955
Slc26a10	0.344978	0.213786	1.01813	0.00946
Suox	8.23598	5.03176	17.5435	0.00405436
Grhl3	2.76744	1.65216	0.269305	0.0105325
Decr1	16.842	10.0392	22.4768	0.00515897
Gm37108	1.58153	0.938689	0.0001	0.00353798
Trgc1	1.1229	0.65316	2.75658	0.00971205
Gm44250	9.52716	5.45047	13.3484	0.00447895
Sprr2g	1.13486	0.637799	0.0001	0.00636717
Ogn	7.02598	3.92552	21.7335	5.21817e-05
Btnl5-ps	67.0418	37.4152	73.6222	0.00647574
Acad11	12.1557	6.72135	12.9931	0.00974276
Lsr	47.1574	25.9253	15.7757	0.00366554
Mpi	30.2763	16.569	28.8084	0.00991914
Qdpr	28.8649	15.754	44.2146	0.000837888
Rab11fip4	6.79573	3.69118	2.44004	0.00927128
Paqr5	12.1699	6.5741	14.2831	0.00279139
Retsat	18.2379	9.84949	25.87	0.00081149
Fut4	19.793	10.6184	6.27223	0.000536963
B4galnt2	73.3709	38.8929	114.226	0.000143207
Anks4b	34.2658	18.0744	24.8113	0.0103836
Amd1	27.99	14.7527	18.653	0.00882272
Pmaip1	22.1357	11.6152	4.2383	0.00448231
Mep1b	54.9983	28.4756	88.9088	0.000224233
Slc5a9	8.776	4.51643	12.6361	0.000937735
Pafah2	16.9836	8.73835	19.87	0.00302806
Pyy	200.941	103.116	71.2783	0.00330322
Gmppb	22.9477	11.6091	20.0912	0.00772993
Plgrkt	13.6296	6.878	13.2864	0.00827269
Ppp1r3b	6.54522	3.30265	2.44273	0.00297032
Mien1	84.6073	42.3176	70.4823	0.00908794
Cdkn2b	24.7438	12.352	24.9497	0.0093253
Wfdc2	130.941	65.2989	36.7549	0.000373123
9130410C08Rik	1.44343	0.718669	3.43365	0.00869453
Fgfbp1	24.3436	12.1176	37.1067	0.00183984
Hyou1	10.7184	5.30807	13.5631	0.00185472
Apeh	9.98645	4.92945	10.5028	0.00669115
Ppp1r9a	1.17499	0.577672	1.6018	0.00589524
Dhrs11	65.9827	32.3716	49.1174	0.00527102
Gpr137b	18.7286	9.18515	3.26746	0.00261507
Gale	103.969	50.865	101.776	0.00417009
Agpat4	38.4228	18.7675	31.7073	0.00348572
Coa3	99.124	48.256	112.675	0.00201979
Unc119	13.9784	6.77714	4.8383	0.00497117
Acot11	12.1142	5.81412	14.0192	0.00203797
Pnpo	22.8213	10.9114	21.2431	0.00741891
Itih5	22.4116	10.7139	9.67935	0.00544251
Lrrc42	51.3472	24.4721	32.1122	0.00338581
Dnajc11	4.81068	2.29045	5.70645	0.00539847
Cant1	55.5674	26.4446	32.728	0.0045819
Ahcyl2	3.39713	1.61563	5.31042	0.00440236
Hepacam2	15.8051	7.51033	16.2121	0.00711867
Golph3l	23.9417	11.3694	46.334	0.0020469
Dgka	34.2761	16.2636	27.6629	0.00483804
Pde7a	6.63576	3.13682	3.01994	0.00546993
Eif4ebp3	129.611	61.1845	151.049	0.00854197
Ippk	6.7913	3.1989	3.46167	0.00960574
Cdv3	14.5188	6.79471	8.63324	0.000804357
Tmem253	18.0872	8.4609	19.3048	0.00503694
Tns4	30.0274	14.0354	16.2671	0.0032755
Lrrc66	21.3393	9.96474	15.5866	0.0080447
Nlrp9b	15.0428	7.02209	12.9994	0.00631947
Asb2	4.02597	1.87851	7.8919	0.00175959
Tmem94	12.5851	5.83674	15.0013	0.0083927
Zfp618	2.20242	1.01797	0.853473	0.0107263
Pcx	19.7376	9.06947	6.91308	0.0102821
Cpt2	40.4541	18.5443	43.459	0.000320741
Acly	48.0335	22.0125	24.7816	0.00451359
Car2	293.921	134.665	127.246	0.00181048
Sdf2l1	29.6658	13.5862	36.2382	0.00545569
Tmem106a	9.90202	4.50825	9.75209	0.0102818
Selenop	293.513	133.192	256.227	0.00507199
Cyp4f16	17.0587	7.74001	18.3094	0.00150223
Ifih1	9.31012	4.19047	6.48904	0.0079487
Trim31	48.5168	21.7236	33.8173	0.00993744
Mrps6	48.4707	21.5911	31.8458	0.00858994
Thrsp	0.572614	0.254158	1.22599	0.00289897
Gm8482	2.46893	1.09243	0.0001	0.00232102
Entpd8	31.3996	13.8895	28.6291	0.00673685
Tst	51.9812	22.9604	30.8934	0.002478
Vil1	203.932	89.9672	176.154	0.00175576
Lrrc19	13.2173	5.8023	10.8353	0.00993191
Gfm2	4.01006	1.75861	3.44721	0.00832668
Ccnd2	18.6809	8.17851	9.7795	0.00314361
Gm15675	24.4726	10.6558	2.28577	0.00184882
Fahd1	28.6735	12.4652	25.9131	0.00582441
Kcnk5	18.5829	8.03173	14.0932	0.00957731
Camk1d	9.27308	4.00686	6.78991	0.00590827
S100a14	48.4845	20.8756	21.0537	0.00513915
Helz2	13.5287	5.82405	9.51206	0.00718756
Scnn1a	40.078	17.1746	18.0914	0.00376619
Pdia4	48.7312	20.8678	58.4754	0.00316423
Cnnm4	70.5948	30.1905	46.9733	0.0010958
Ankdd1b	0.899711	0.383374	0.0270897	0.000482742
St3gal6	16.6836	7.08659	5.29826	0.00459921
Glod5	41.5267	17.4867	38.5625	0.00456394
Cela1	62.1119	26.064	19.2093	0.000585553
Zfp260	3.63548	1.52452	0.362061	0.000197042
Mavs	16.4859	6.85971	14.2294	0.00579804
Pklr	24.5353	10.1482	19.9436	0.000156034
6030458C11Rik	4.77721	1.96955	4.74414	0.0104453
Cutal	28.4107	11.6831	23.307	0.000753334
Pfkfb4	7.3201	3.00444	2.49517	0.0059588
Adh1	383.806	156.496	114.06	0.000452721
Clic5	17.5153	7.13972	7.30653	0.00103783
Hnf4a	150.883	61.2568	112.108	0.00078307
Il17rc	30.6867	12.3139	25.4329	0.000113604
Id1	102.733	40.8552	40.1605	0.00196915
Pcp4	4.2448	1.68689	13.8714	0.00713776
Klk1	853.836	337.621	571.388	0.00119084
Slc39a5	19.8803	7.84239	25.9227	0.00546996
Gm9926	7.82412	3.08505	3.78993	0.00706136
Naaladl1	10.0859	3.95932	26.1663	0.00154286
Chit1	2.06104	0.803948	0.0982907	0.0006543
Lrmp	8.03002	3.13042	1.93849	0.00172544
Slc20a1	42.1258	16.42	14.5545	0.00124928
Pck1	22.1544	8.61695	26.9716	0.00128662
Ckmt2	6.76033	2.62918	8.3311	0.00291652
Cftr	9.01091	3.49996	6.03691	0.0100898
Ckm	2.96632	1.14962	7.17221	0.000970429
Ppp1r11	25.0539	9.6399	25.6362	0.000349591
Prr15	14.3351	5.50141	5.06197	0.000498748
Cyb561a3	7.34642	2.81519	6.70439	0.00656665
Gorasp1	10.5236	4.00898	8.69279	0.00383133
Sema4g	78.6198	29.849	52.9048	0.00255206
Tesk2	15.0608	5.69078	6.11973	0.00179652
Esrrg	0.947446	0.354988	0.142193	0.00790519
Ints3	10.558	3.95415	10.9903	0.0008745
Ifi27l2b	170.495	63.465	135.904	0.000713731
Slc4a7	2.8595	1.05228	1.60572	0.00840127
Pcmtd1	5.69005	2.0828	6.58263	0.00130876
Dglucy	5.32643	1.92714	5.4339	0.00201108
A330023F24Rik	2.83303	1.01579	1.93463	0.00896983
Clic6	12.8865	4.60561	2.34422	0.00891842
Gsdmc2	108.726	38.7382	49.7417	0.000206798
Syt8	5.79394	2.05599	1.25156	0.00413487
Ephx2	7.98845	2.83312	10.2491	0.000760395
Sord	64.6201	22.9132	40.6791	0.00240218
Il17re	3.35682	1.18826	3.22467	0.00164535
Hdhd3	11.6516	4.10426	13.1649	0.00106894
Slc26a3	86.2675	30.2641	27.366	0.0002113
Rps27rt	353.987	123.688	152.648	0.000538817
Ccdc91	10.0398	3.50013	12.8066	0.00241461
Hoxd13	4.83812	1.68444	0.221205	0.00206128
Cth	13.5056	4.67398	11.1195	0.00873531
Tm4sf20	186.599	64.5753	92.1061	0.000236377
Ces2a	48.1188	16.6462	27.1996	0.00251421
Tm6sf2	10.4533	3.58088	5.4942	0.00432956
Tmem139	11.8773	4.05859	11.8339	0.00349825
Ddc	6.89875	2.35077	4.81064	0.00323458
Pycrl	36.9203	12.5707	30.7276	0.00180531
Gm5485	162.815	55.312	146.789	0.000545847
Ihh	21.4279	7.25161	12.9523	0.00116817
Gal3st2b	13.6463	4.6153	4.70271	0.00954785
Ifrd2	19.1027	6.4558	14.9384	0.00231568
Plbd1	25.5125	8.61802	9.46538	0.000124367
4732471J01Rik	3.67576	1.2399	0.916485	0.00500918
Sectm1b	75.0909	25.2231	48.1633	0.000431236
Dhcr7	17.1053	5.7023	12.5644	0.000352289
Chp2	101.983	33.931	39.3232	0.0109943
Pisd-ps1	36.2492	12.0301	37.5731	9.18354e-06
Lama3	6.2366	2.04976	3.70979	0.00330316
Chdh	16.1483	5.30587	14.0121	0.00403084
Amd2	2.07423	0.677169	0.433757	0.00640792
C1qtnf3	0.697787	0.227396	1.51626	0.00148425
Riox2	3.4919	1.13255	3.68701	0.0019609
Smim24	232.362	75.2059	160.29	0.000224222
Slc28a3	2.10185	0.677397	0.596813	0.00810289
Sytl1	14.7517	4.71521	5.67293	0.00152052
Slc10a5	3.19829	1.02168	2.93319	0.00802797
Neat1	40.8434	13.0383	31.1995	5.21505e-05
Tmem266	0.87173	0.276996	1.1684	0.00947034
Spink1	556.03	176.113	155.301	0.00197935
Ces2g	9.92459	3.13818	2.62173	0.000374989
Rapgefl1	13.3226	4.21019	7.53156	0.00039365
C330018D20Rik	3.64525	1.13453	3.02177	0.00325809
Clca1	792.106	245.072	381.722	0.00663297
Krt14	0.534356	0.164826	0.868203	0.00880116
Alg6	1.45208	0.447563	1.35093	0.0105326
Afg1l	3.43576	1.0582	7.34702	3.36338e-05
Ybx2	14.2619	4.35272	4.45426	0.00236182
Slc17a4	10.0237	3.05124	8.0766	0.000499332
Itih2	0.897479	0.271961	0.135895	0.00195862
Igsf9	15.3507	4.6303	13.1232	6.0132e-05
Slfn4	67.8676	20.4356	20.1231	0.00486869
Hexb	47.3036	14.2296	17.7326	7.77837e-05
Bfsp1	4.37379	1.31505	2.25178	0.00648616
Fam136a	10.2416	3.07844	9.81852	0.00137206
Cyp4f40	27.0875	8.11296	41.0717	2.13563e-06
Reep6	13.4973	4.02355	9.94966	0.00142707
Slc23a4	2.18195	0.649468	0.776476	0.00882965
Stat1	11.3928	3.39069	8.82397	0.00716468
Cd55os	4.23974	1.26159	0.303492	0.00157573
Axin2	2.76905	0.821633	0.88672	0.00764581
Rtn4ip1	4.78418	1.4149	5.38376	0.00365232
Capn13	28.555	8.40597	10.3403	0.00212781
Tbxa2r	0.875534	0.256798	1.35857	0.0026956
Pbld2	5.43324	1.59289	5.70934	0.00311289
Car4	964.715	282.794	410.504	0.000480903
Mmaa	3.31026	0.958701	2.87579	0.00456784
Tcf23	1.3016	0.375857	3.07835	1.82363e-05
Slc5a6	5.10176	1.47149	3.25125	0.000972156
Ttr	11.3826	3.25096	3.14006	0.00540732
Fads2	97.5541	27.8387	42.6978	0.00267758
Scin	20.5007	5.79515	14.4819	0.000106736
Ano7	8.29894	2.34494	9.98415	0.000827993
Steap3	4.9762	1.3991	2.12005	0.010558
Gm10499	1.74944	0.491165	2.62044	0.00998013
Slc25a35	11.9666	3.34774	10.7431	0.00865237
Ccnd1	22.0041	6.14073	26.8827	0.000280768
Mkks	5.57539	1.54487	2.9926	0.003751
Ephb3	3.43402	0.948345	1.10386	4.61826e-05
Nlrp6	41.3112	11.4019	42.8952	0.00254274
Rims4	1.52093	0.419598	0.210214	0.000591329
2810030D12Rik	3.5424	0.970044	1.99485	0.00572194
Irf7	24.9215	6.79059	13.4112	0.000257825
Trpm6	10.3607	2.81779	5.74429	0.00180746
Aldob	64.4792	17.5221	67.6791	0.00136562
Gm49333	0.337778	0.091535	0.0001	0.000160467
Abcg8	3.3716	0.911397	0.473515	0.000389185
Pigh	4.84713	1.30939	3.8003	0.00560209
Cyp2d37-ps	2.91933	0.779799	1.58878	0.00319008
Aoc1	38.1967	10.1948	45.1051	5.53014e-05
Kcnf1	3.27391	0.872447	1.29721	0.00371329
Rep15	49.1558	13.0743	33.3779	0.000545999
0610005C13Rik	5.66208	1.50227	5.24023	0.000161517
Upb1	0.854349	0.22463	0.39574	0.00475068
Radx	0.998977	0.261173	0.55202	0.0107793
Zfp983	1.40191	0.366401	0.975721	0.00437857
Batf2	3.26096	0.849057	2.09544	0.007983
Cdca7	15.175	3.93961	7.53243	0.00599781
Pdp2	2.97128	0.770267	1.54518	0.00214317
Pisd-ps2	6.06849	1.5723	5.827	0.00376622
Mtfp1	6.33898	1.63224	5.62695	0.00748079
Nat8f4	21.5233	5.53228	5.844	0.00049543
Gjb3	26.7257	6.77209	14.1173	0.00505855
Inpp5j	14.1922	3.58424	8.42697	4.41546e-07
Gm12511	1.55855	0.39204	0.612827	0.00997997
Apob	12.7852	3.19691	3.88424	0.000427932
Fam83c	4.49506	1.12066	2.40922	0.0035307
Selenbp1	351.159	87.4812	162.98	1.23713e-05
Hcar1	0.604554	0.150424	0.886051	0.00126214
Tnfsf10	3.6508	0.907039	3.06826	0.00280377
AC113595	2.58666	0.633496	2.36513	0.00947581
Bhmt	0.0900513	0.0220233	0.53488	7.13727e-08
Fmo4	2.49507	0.606968	1.36209	0.00223897
Sh3d21	21.4764	5.22101	9.02125	0.000324527
Chid1	2.66516	0.64616	2.2726	0.00172132
Shroom2	2.09872	0.505394	1.20103	0.00647321
Pcyox1l	3.01094	0.722073	1.92087	0.00266635
Ciita	1.88565	0.44754	1.3228	0.00945187
Fgfr3	2.35702	0.558502	0.76397	0.000325611
Abat	28.771	6.8003	13.8871	2.81996e-06
Ighm	49.2129	11.5974	22.1964	0.00871369
Eppk1	4.01241	0.944616	3.06285	0.00018763
B4galnt3	10.1921	2.39815	2.84907	0.000148785
Mettl8	1.39168	0.326896	1.31901	0.00907846
Tmem260	0.841727	0.195358	0.707345	0.0030147
Ttll10	1.95544	0.45296	2.27468	0.000338843
Isoc2b	7.06643	1.63118	7.43972	0.0103198
St3gal4	98.5805	22.6826	55.1901	0.00969008
A1cf	2.0182	0.463408	1.7861	0.0107844
Slc6a4	4.58267	1.04609	2.03633	0.0022273
Dio3os	1.52749	0.348441	0.474577	0.00801805
Krcc1	28.6022	6.47874	17.5181	0.00178933
Gm12435	9.49825	2.14544	19.3752	0.0107915
Cyp2c68	22.6907	5.11554	5.3417	0.0019897
Hao2	97.2111	21.8049	68.744	0.00330305
Oas1a	68.2317	15.2768	35.3657	3.42504e-05
Rnf213	11.2659	2.51883	5.6132	0.00271644
Trim30a	9.60618	2.14741	4.00052	0.00662877
Mlxipl	9.81721	2.19274	2.49794	2.64147e-05
Pced1b	1.75187	0.390692	1.09116	0.00813202
Sectm1a	4.25173	0.924985	1.759	0.00596649
Saa1	1138.31	247.565	549.211	1.57029e-05
Cox7a1	24.7316	5.37143	18.6712	0.000362646
Pla2g4f	17.9017	3.85494	2.39598	0.000518488
Gm36026	0.605292	0.130282	0.637489	0.00922979
Cd8b1	0.528696	0.112267	1.35619	0.00235557
Atp8b5	0.287929	0.0607473	0.0637964	0.00637869
Gm20559	6.0821	1.28074	3.86742	0.00863362
Tmem184b	9.64095	2.02435	2.94609	1.78404e-05
Insl5	83.9561	17.5742	22.0216	0.0103266
Slc17a1	1.17048	0.243886	1.40771	0.00279611
Ctse	16.658	3.46984	2.33564	0.000483093
Gm45397	3.13509	0.651497	0.374265	0.00779807
Spice1	1.97981	0.409793	1.86247	0.00583972
Abcg3	0.571109	0.117478	0.620428	0.00397065
Ubxn10	1.93644	0.396779	0.834342	0.000802612
Selenbp2	18.6482	3.80431	9.50661	6.95721e-05
Dnaaf1	0.508443	0.103689	0.502665	0.00510371
D030028A08Rik	0.706904	0.143679	0.35481	0.00233551
Slc15a1	16.6952	3.31866	4.21704	0.000204969
Pla2g2c	1.68412	0.33369	0.448957	0.00232934
Cyp2d10	56.4723	11.1546	45.449	2.57444e-07
Gm17322	0.902493	0.178158	0.101292	0.00636052
Akr1c14	25.5928	5.04519	12.9723	2.00924e-06
Trim30d	8.87474	1.74399	3.6103	0.000277272
Cd79b	14.8518	2.90554	6.73253	0.0105149
B3gnt7	95.2764	18.5002	16.1031	3.90527e-07
Atoh1	19.6657	3.79172	17.8808	0.00611293
Rsad2	5.42164	1.04451	1.82015	0.00111839
Gm10259	3.69715	0.711335	1.96958	0.00652701
Nccrp1	1.1255	0.215589	0.159149	0.00616568
Gal3st2c	2.11288	0.404157	0.838527	0.000346531
Evpl	8.26011	1.57695	4.74832	1.80392e-07
4732465J04Rik	1.80997	0.345382	1.67421	0.000116764
Aqp8	406.921	76.5751	134.829	5.73923e-05
1700030J22Rik	0.516307	0.0969812	0.333507	0.00791868
Bcl11b	1.28087	0.240333	0.96218	0.000766721
Gm49331	2.12252	0.396713	1.18037	0.00820203
Slc36a1	27.5847	5.14621	8.08005	0.000150836
Hes2	1.19152	0.220957	0.720569	0.00149633
2010003K11Rik	39.9818	7.37548	15.9233	0.000163284
Gm8909	2.24499	0.413438	3.39022	0.000341006
Kyat1	17.2549	3.17103	5.25575	4.16316e-07
1810017P11Rik	10.0611	1.83231	6.16642	0.00767453
Ces2b	4.78708	0.871576	5.8967	6.92735e-05
1110019D14Rik	1.85625	0.334706	1.49371	0.00456647
Rhbg	1.78807	0.321957	1.48034	0.00596193
Gsdmc3	47.4944	8.41691	14.0752	1.95793e-06
Sycn	726.1	128.454	135.786	5.5532e-05
Uros	3.64434	0.638163	2.3264	0.0086004
Gm8989	7.26118	1.25267	3.33234	0.00953874
2010106E10Rik	1.6542	0.284285	0.0490993	0.00420237
Rec8	1.54595	0.261771	1.11247	0.00129048
Ifit1	23.098	3.8186	7.79257	0.00100463
Gm50103	0.445862	0.0730543	0.696053	0.00309356
Slc2a4rg-ps	3.16319	0.511516	2.34192	0.00175572
Prss41	0.505807	0.081561	0.0690409	0.00197022
Dctd	3.11349	0.498851	1.79196	0.00520336
Kcne3	75.4837	11.9562	32.1081	1.84572e-09
Guca1b	0.343936	0.053938	0.349203	0.00960097
Gm12250	7.1438	1.11793	4.06904	0.00733172
Slfn9	5.31163	0.830918	2.90274	0.0108089
Nlrp1b	2.93326	0.457668	2.42746	1.18255e-05
Gm11775	1.64869	0.255536	1.37859	0.00245824
Abcg5	17.3331	2.67636	0.931081	3.36928e-06
4632428C04Rik	1.03411	0.158164	1.10124	0.000475905
Oas1g	34.2699	5.17279	17.8721	9.14421e-06
Gm21885	12.8215	1.93222	13.2686	0.000714937
Kbtbd8	0.892316	0.132556	0.415392	0.00193318
Aldh3b2	2.23269	0.328728	1.33964	0.00677599
Gjb5	1.54167	0.225605	0.223757	0.000852342
Ms4a12	31.5064	4.5982	34.79	5.12351e-10
Acta1	7.77213	1.13279	4.27699	0.00116417
Nxpe2	12.1584	1.75028	2.95275	0.000434078
Adam4	0.50269	0.0723073	0.300853	0.00877568
Klb	0.519867	0.0732664	0.159972	0.00428743
Eno3	58.1614	8.16648	13.5275	6.01694e-06
H2-DMb2	9.17258	1.28758	5.72688	0.00274742
A530020G20Rik	4.40529	0.611942	4.36423	0.00104879
C030015A19Rik	0.634948	0.0877403	0.298375	0.00249041
Pdzd7	1.32301	0.18236	0.485758	0.00190146
BC024139	0.328048	0.0446902	0.312657	0.00175257
Mx1	8.02641	1.0799	2.45348	0.000307071
Abo	2.67055	0.349222	1.8372	0.00406837
Rbp2	55.6343	7.20341	8.08258	0.000164411
Ifit1bl1	164.111	21.1304	37.6809	5.28456e-05
Acer1	13.4893	1.73468	8.60092	0.000562278
Zfp961	2.00825	0.255967	0.996162	0.00433291
Gsdmcl2	21.1292	2.66869	6.33544	2.00712e-05
Gsdmc4	213.354	26.9412	75.692	1.14475e-05
Zan	2.83448	0.35599	1.27609	0.00020994
Usp18	8.81948	1.10479	3.08527	0.00421454
Gm14150	9.68027	1.21227	1.30762	0.000296849
Apol9b	3.60027	0.440285	2.13336	0.00842947
Slc46a1	6.64457	0.798532	2.03134	1.19475e-07
H2-Ob	2.06995	0.245686	1.40571	0.0076959
Ttc25	0.213654	0.0252373	0.0796155	0.00477481
Phf11b	8.84302	1.02744	4.66304	0.0016068
H2-Bl	0.545675	0.0633876	0.930502	0.00548573
Cyp2d12	13.3124	1.52343	3.68265	1.10777e-06
Ifit3	33.9456	3.78695	9.3709	0.000809631
Krt25	0.153548	0.0169343	0.521765	0.00644696
Ifi208	1.04616	0.113257	0.380291	0.00768495
Trpv3	4.36378	0.465763	0.509735	1.75466e-05
Mycbpap	1.13089	0.120412	0.816711	3.78619e-05
Gm15401	25.9885	2.70413	5.40547	7.15256e-07
Gm27492	63.2049	6.47043	4.08751	0.00267221
Cpn1	1.42642	0.143061	0.654106	0.008494
Hpdl	6.02465	0.601998	3.05009	4.47006e-06
Mfsd4b3-ps	1.13696	0.113133	1.5626	0.0005365
Scnn1g	4.82317	0.475779	0.369797	0.000163649
Ddx60	2.84776	0.278762	1.00279	4.39835e-05
Phf11a	2.51316	0.237328	0.542984	0.00582877
Gm12320	2.53206	0.238282	0.713845	0.00299927
Cxcr5	2.78571	0.255877	0.786636	0.00240947
Slc34a2	5.87869	0.531247	2.16502	6.92974e-05
Asb16	0.292384	0.0264213	0.288537	0.00911801
Ms4a1	2.05189	0.185356	0.646487	0.00101742
Oasl2	25.906	2.30802	10.4798	0.000104314
Gm37607	0.729798	0.0644267	0.208901	0.00195159
Ugt2b36	0.255245	0.0221966	0.911089	0.000379015
Gm26901	0.32536	0.0273575	0.184518	0.000223794
Dio1	31.615	2.65652	20.4129	3.83586e-11
Gp2	3.1217	0.259738	0.636598	0.000229675
AC118710	8.5805	0.70031	1.83277	1.45149e-07
Hnf1aos1	0.543411	0.0439436	0.219221	0.00431333
B3galt2	0.626381	0.0497153	0.404636	5.12361e-05
Ifi44	3.92698	0.308375	1.18236	0.00146459
AI854703	9.14715	0.706752	1.04742	1.2557e-06
Isg15	115.052	8.71027	25.2097	3.35409e-05
Ms4a4c	3.71439	0.274395	1.3479	0.00691162
Cyp2c69	1.07841	0.0776838	0.132053	9.2364e-05
Krtap13	4.28062	0.305422	0.63195	0.00922392
Fut9	0.226189	0.015542	0.021791	0.000509791
B130034C11Rik	0.298669	0.0195997	0.204179	0.00847137
Gm44215	0.372039	0.0242337	0.781651	4.52529e-05
Kctd21	2.25114	0.14508	1.82938	2.11732e-05
Olfr165	1.3731	0.0874991	0.546397	7.17438e-05
Gm37969	5.13617	0.321864	0.778601	3.73611e-08
Zfp493	0.296324	0.0179454	0.113483	0.00120965
Gm11830	2.71101	0.163828	0.187329	0.000230892
Apoa4	14.0512	0.827607	0.771856	0.00465561
Apol9a	5.14353	0.294366	1.04974	2.7645e-07
9430060I03Rik	0.529178	0.0296117	0.452265	0.00202264
Reg4	137.218	7.5052	21.1463	4.49382e-07
Atp7b	0.259715	0.014185	0.072665	0.00441255
H2-Eb2	1.6355	0.0874837	0.610613	0.00053816
Ifit3b	12.744	0.668981	2.61407	9.74799e-06
Oas2	10.2828	0.520203	3.23193	0.000219638
Fxyd4	30.1027	1.46309	0.106411	5.12929e-05
Ifi213	1.79814	0.0850721	0.444287	0.00474937
Oas3	6.38217	0.298435	1.74937	0.00016446
Tnni1	17.7191	0.782388	2.80233	1.07433e-08
Aqp3	0.262743	0.0106947	0.396616	0.00112068
Rmi2	0.88475	0.034356	0.306701	0.0025938
Ighd	19.0726	0.719313	7.46114	0.000172336
Ifi206	2.18392	0.0808763	0.533341	0.0032852
Fcmr	6.43109	0.238055	1.56259	0.000429483
Gm47305	4.41412	0.159058	9.46856	0.00904003
Krt71	0.218882	0.00774033	0.676631	7.53511e-05
Apol11a	0.31284	0.010495	0.29887	0.00114309
Casp14	25.8411	0.844214	0.127392	1.2846e-08
Psg17	0.853201	0.0277443	0.0420953	0.000104066
Tgm3	179.646	5.7236	23.6577	0.000107666
Cyp2f2	4.18173	0.127446	0.478063	1.30398e-07
Gm45889	0.685995	0.0197332	0.0799447	0.00131323
Duox1	0.104764	0.00298667	0.15677	0.000101125
Slc37a2	12.6557	0.338396	1.22943	6.00439e-06
Mptx1	983.786	24.9721	4.54926	2.80674e-08
H2-T24	2.37501	0.057836	0.811277	0.000219937
Atp12a	93.8623	1.87649	11.4434	2.20961e-06
Gm45799	0.532553	0.00823313	0.300321	2.46377e-06
Cr2	1.09509	0.0153269	0.366057	0.00260895
St8sia5	2.73747	0.016705	0.317174	5.59729e-05
Gm10873	1.2248	0.00725267	0.072451	1.35158e-06
Fcer2a	2.86416	0.0116143	0.717654	0.000132651
C5ar2	0.156556	8.61179e-05	0.118127	0.000469418
Gal3st4	0.196736	0.0001	0.334013	0.000522314
Ifi214	0.294534	0.0001	0.0869782	0.000211711
Cyp2w1	0.770355	0.0001	0.257196	2.43608e-05
