# Supplementary material for: Ketogenic diet alleviates colitis by reduction of colonic group 3 innate lymphoid cells through altering gut microbiome
Source: Signal Transduct Target Ther. 2021 Apr 23;6:154. doi: 10.1038/s41392-021-00549-9 (PMC8062677; doi:10.1038/s41392-021-00549-9)
Supplement: Supplementary file 4 — Supplementary Table 3 [file 41392_2021_549_MOESM4_ESM.xlsx]

## Sheet: Sheet1
Table S3. OTU count analysis from the microbiota transplant experiment.
OTUs (KD group)	reads	OTUs (FKD group)	reads	OTUs (LCD group)	reads	OTUs (FLCD group)	reads	OTUs (ND group)	reads	OTUs (FND group)	reads
1	30204	1	30204	1	34040	1	34040	1	28065	1	28065
2	22893	2	22893	2	25528	2	25528	2	13064	2	13064
3	9661	3	9661	3	7413	3	7413	3	7820	3	7820
4	6360	4	6360	4	6537	4	6537	4	7496	4	7496
5	6100	5	6100	5	5765	5	5765	5	6935	5	6935
6	5378	6	5378	6	5462	6	5462	6	6313	6	6313
7	4791	7	4791	7	5421	7	5421	7	6275	7	6275
8	4669	9	4035	8	5354	8	5354	8	5908	8	5908
9	4035	10	3984	9	5283	9	5283	9	4991	9	4991
10	3984	11	3832	10	5016	10	5016	10	4264	10	4264
11	3832	12	3797	11	4106	12	3328	11	3859	11	3859
12	3797	13	3651	12	3328	13	2549	12	3763	12	3763
13	3651	14	3050	13	2549	14	2539	13	3522	13	3522
14	3050	15	3041	14	2539	15	2462	14	3449	14	3449
15	3041	16	2865	15	2462	16	2387	15	3050	15	3050
16	2865	17	2523	16	2387	18	2339	16	2828	16	2828
17	2523	20	2264	17	2386	19	1934	17	2680	17	2680
18	2408	21	2196	18	2339	20	1903	18	2547	18	2547
19	2400	22	2189	19	1934	21	1728	19	2523	19	2523
20	2264	23	2101	20	1903	22	1603	20	2441	20	2441
21	2196	24	1997	21	1728	24	1453	21	2408	21	2408
22	2189	25	1929	22	1603	25	1450	22	2397	23	2137
23	2101	26	1861	23	1516	26	1429	23	2137	24	1876
24	1997	27	1838	24	1453	27	1300	24	1876	25	1770
25	1929	28	1714	25	1450	28	1245	25	1770	26	1758
26	1861	29	1537	26	1429	29	1239	26	1758	27	1739
27	1838	30	1438	27	1300	30	1151	27	1739	28	1581
28	1714	31	1427	28	1245	31	1147	28	1581	29	1426
29	1537	32	1294	29	1239	33	1114	29	1426	30	1143
30	1438	33	1214	30	1151	34	1087	30	1143	31	1035
31	1427	34	1180	31	1147	35	1025	31	1035	32	976
32	1294	35	1107	32	1146	36	1003	32	976	33	971
33	1214	36	1091	33	1114	37	996	33	971	35	922
34	1180	37	1070	34	1087	38	984	34	925	36	886
35	1107	38	1067	35	1025	39	973	35	922	37	809
36	1091	39	1021	36	1003	40	961	36	886	38	808
37	1070	40	976	37	996	41	936	37	809	39	771
38	1067	41	968	38	984	42	923	38	808	40	767
39	1021	43	905	39	973	43	916	39	771	41	754
40	976	44	867	40	961	44	902	40	767	42	740
41	968	45	864	41	936	45	896	41	754	43	737
42	924	47	820	42	923	46	878	42	740	44	735
43	905	48	816	43	916	47	861	43	737	45	715
44	867	49	812	44	902	48	848	44	735	46	683
45	864	51	703	45	896	49	811	45	715	47	675
46	845	52	691	46	878	50	748	46	683	48	666
47	820	53	642	47	861	51	733	47	675	49	652
48	816	54	636	48	848	52	691	48	666	50	649
49	812	55	580	49	811	53	683	49	652	51	641
50	763	56	563	50	748	54	617	50	649	52	629
51	703	57	532	51	733	56	612	51	641	53	603
52	691	58	526	52	691	57	611	52	629	54	593
53	642	59	506	53	683	58	574	53	603	55	574
54	636	60	498	54	617	60	539	54	593	56	557
55	580	64	463	55	613	61	539	55	574	57	548
56	563	65	454	56	612	62	530	56	557	58	541
57	532	66	450	57	611	63	525	57	548	59	530
58	526	68	444	58	574	64	462	58	541	60	505
59	506	69	427	59	551	65	438	59	530	61	501
60	498	70	416	60	539	66	432	60	505	62	497
61	476	71	404	61	539	67	426	61	501	63	495
62	473	72	392	62	530	70	400	62	497	64	493
63	471	73	386	63	525	71	398	63	495	65	486
64	463	74	380	64	462	72	395	64	493	66	484
65	454	75	374	65	438	73	384	65	486	67	480
66	450	76	356	66	432	74	366	66	484	68	467
67	444	77	348	67	426	75	358	67	480	69	466
68	444	79	334	68	423	76	357	68	467	70	466
69	427	81	319	69	400	77	351	69	466	71	443
70	416	82	307	70	400	78	311	70	466	72	438
71	404	83	305	71	398	79	308	71	443	73	435
72	392	84	296	72	395	80	307	72	438	74	428
73	386	85	287	73	384	81	293	73	435	75	393
74	380	86	283	74	366	83	278	74	428	76	391
75	374	87	274	75	358	84	271	75	393	77	381
76	356	89	258	76	357	85	270	76	391	78	378
77	348	90	249	77	351	86	258	77	381	79	369
78	343	91	245	78	311	87	251	78	378	80	363
79	334	92	234	79	308	88	251	79	369	81	359
80	325	93	224	80	307	89	246	80	363	82	346
81	319	94	202	81	293	90	244	81	359	83	345
82	307	95	193	82	288	92	240	82	346	84	340
83	305	96	181	83	278	93	237	83	345	85	328
84	296	98	173	84	271	95	233	84	340	86	324
85	287	99	167	85	270	96	232	85	328	87	316
86	283	100	167	86	258	97	229	86	324	88	311
87	274	101	167	87	251	99	207	87	316	89	310
88	269	102	164	88	251	100	205	88	311	90	308
89	258	103	164	89	246	102	199	89	310	91	302
90	249	104	160	90	244	103	199	90	308	92	298
91	245	105	160	91	241	104	183	91	302	93	286
92	234	106	154	92	240	106	171	92	298	94	281
93	224	107	149	93	237	107	166	93	286	95	277
94	202	108	149	94	233	108	160	94	281	96	274
95	193	109	148	95	233	109	159	95	277	97	270
96	181	110	147	96	232	110	158	96	274	98	251
97	177	111	147	97	229	113	148	97	270	99	246
98	173	112	143	98	209	114	146	98	251	100	242
99	167	114	139	99	207	115	145	99	246	101	229
100	167	115	134	100	205	117	140	100	242	102	228
101	167	116	126	101	200	119	134	101	229	103	228
102	164	117	123	102	199	121	120	102	228	104	224
103	164	119	113	103	199	122	117	103	228	105	224
104	160	122	102	104	183	123	116	104	224	106	221
105	160	123	100	105	177	124	115	105	224	107	217
106	154	124	99	106	171	125	111	106	221	108	213
107	149	125	98	107	166	126	110	107	217	109	208
108	149	126	88	108	160	127	102	108	213	110	203
109	148	127	87	109	159	128	98	109	208	111	201
110	147	128	85	110	158	130	94	110	203	112	194
111	147	129	85	111	157	131	92	111	201	113	190
112	143	130	82	112	157	133	88	112	194	114	189
113	140	131	80	113	148	134	87	113	190	115	188
114	139	134	72	114	146	135	85	114	189	116	187
115	134	135	72	115	145	137	78	115	188	117	185
116	126	138	67	116	141	138	78	116	187	118	185
117	123	139	65	117	140	139	77	117	185	119	183
118	113	140	63	118	137	140	75	118	185	120	182
119	113	141	62	119	134	141	75	119	183	121	176
120	110	142	61	120	121	142	71	120	182	122	174
121	107	143	59	121	120	144	69	121	176	123	173
122	102	144	58	122	117	146	67	122	174	124	170
123	100	146	56	123	116	147	67	123	173	125	169
124	99	147	56	124	115	148	66	124	170	126	164
125	98	148	55	125	111	149	64	125	169	127	163
126	88	149	53	126	110	150	62	126	164	128	161
127	87	150	50	127	102	151	62	127	163	129	161
128	85	151	49	128	98	152	59	128	161	130	159
129	85	152	49	129	95	153	57	129	161	131	159
130	82	153	48	130	94	154	56	130	159	132	157
131	80	154	48	131	92	157	52	131	159	133	156
132	75	155	48	132	89	159	50	132	157	134	153
133	74	156	47	133	88	161	47	133	156	135	151
134	72	157	45	134	87	162	47	134	153	136	150
135	72	158	45	135	85	164	45	135	151	137	148
136	70	159	44	136	84	165	44	136	150	138	139
137	69	160	41	137	78	166	43	137	148	139	137
138	67	161	40	138	78	167	42	138	139	140	136
139	65	162	40	139	77	168	42	139	137	141	135
140	63	163	40	140	75	169	37	140	136	142	130
141	62	164	38	141	75	170	37	141	135	144	128
142	61	165	37	142	71	171	37	142	130	145	126
143	59	167	36	143	70	173	36	143	128	146	125
144	58	168	36	144	69	175	35	144	128	147	120
145	57	169	34	145	69	176	35	145	126	148	119
146	56	170	33	146	67	177	34	146	125	149	118
147	56	171	32	147	67	178	34	147	120	150	114
148	55	172	31	148	66	179	34	148	119	151	111
149	53	173	29	149	64	180	33	149	118	152	102
150	50	175	28	150	62	181	32	150	114	153	102
151	49	176	27	151	62	182	32	151	111	154	99
152	49	177	27	152	59	183	32	152	102	155	95
153	48	178	26	153	57	186	31	153	102	156	95
154	48	179	23	154	56	187	30	154	99	157	93
155	48	180	23	155	55	189	30	155	95	158	93
156	47	181	22	156	55	190	29	156	95	159	92
157	45	182	22	157	52	191	29	157	93	160	90
158	45	184	21	158	51	192	28	158	93	161	88
159	44	187	20	159	50	193	27	159	92	162	85
160	41	189	20	160	47	194	25	160	90	163	84
161	40	191	19	161	47	196	25	161	88	164	84
162	40	192	18	162	47	199	22	162	85	165	84
163	40	195	16	163	47	201	21	163	84	166	82
164	38	197	15	164	45	202	20	164	84	167	82
165	37	198	15	165	44	203	20	165	84	168	80
166	36	199	15	166	43	204	19	166	82	170	78
167	36	201	15	167	42	206	18	167	82	171	77
168	36	204	14	168	42	207	18	168	80	172	75
169	34	208	13	169	37	209	18	169	78	173	73
170	33	210	13	170	37	210	17	170	78	174	72
171	32	212	12	171	37	214	14	171	77	175	72
172	31	213	12	172	37	215	14	172	75	176	72
173	29	214	12	173	36	217	14	173	73	177	71
174	28	215	12	174	35	218	13	174	72	178	71
175	28	216	12	175	35	219	13	175	72	179	70
176	27	218	11	176	35	220	12	176	72	180	70
177	27	219	11	177	34	222	12	177	71	181	68
178	26	220	11	178	34	223	12	178	71	182	66
179	23	221	10	179	34	224	12	179	70	183	65
180	23	223	10	180	33	225	12	180	70	184	64
181	22	225	10	181	32	227	11	181	68	185	62
182	22	226	10	182	32	230	10	182	66	186	62
183	22	227	9	183	32	231	10	183	65	187	61
184	21	228	9	184	31	232	10	184	64	188	60
185	21	230	9	185	31	236	9	185	62	189	60
186	20	233	8	186	31	237	9	186	62	190	60
187	20	234	8	187	30	240	9	187	61	191	59
188	20	235	7	188	30	241	8	188	60	192	59
189	20	237	7	189	30	242	8	189	60	193	58
190	19	238	7	190	29	243	8	190	60	194	57
191	19	241	6	191	29	244	8	191	59	195	57
192	18	242	6	192	28	246	7	192	59	196	57
193	18	243	6	193	27	247	7	193	58	197	56
194	17	245	5	194	25	248	7	194	57	198	56
195	16	247	5	195	25	249	7	195	57	199	55
196	16	248	5	196	25	251	7	196	57	200	55
197	15	249	5	197	23	252	7	197	56	201	55
198	15	250	5	198	22	254	7	198	56	202	54
199	15	251	5	199	22	255	6	199	55	203	54
200	15	252	5	200	21	259	6	200	55	204	54
201	15	254	5	201	21	261	6	201	55	205	53
202	15	255	5	202	20	263	5	202	54	206	53
203	14	256	5	203	20	264	5	203	54	207	53
204	14	257	5	204	19	267	5	204	54	208	53
205	14	258	5	205	19	268	5	205	53	209	53
206	13	259	5	206	18	274	4	206	53	210	52
207	13	261	4	207	18	275	4	207	53	211	51
208	13	262	4	208	18	277	3	208	53	212	50
209	13	263	4	209	18	280	3	209	53	213	49
210	13	264	4	210	17	282	3	210	52	214	48
211	13	265	4	211	16	285	3	211	51	216	46
212	12	267	3	212	16	288	2	212	50	217	46
213	12	268	3	213	15	289	2	213	49	218	45
214	12	269	3	214	14	290	2	214	48	219	45
215	12	270	3	215	14	291	2	215	47	220	45
216	12	271	3	216	14	294	2	216	46	221	43
217	11	272	3	217	14	297	2	217	46	222	42
218	11	273	3	218	13	298	2	218	45	223	40
219	11	274	3	219	13	299	2	219	45	224	39
220	11	275	3	220	12	303	1	220	45	225	39
221	10	277	3	221	12	305	1	221	43	226	39
222	10	278	3	222	12	309	1	222	42	227	38
223	10	279	3	223	12	312	1	223	40	228	38
224	10	280	3	224	12	314	1	224	39	229	37
225	10	282	3	225	12	316	1	225	39	230	36
226	10	285	2	226	11	317	1	226	39	231	36
227	9	286	2	227	11	318	1	227	38	232	36
228	9	288	2	228	11	325	1	228	38	233	35
229	9	290	2	229	10	326	1	229	37	234	35
230	9	291	2	230	10	328	1	230	36	235	35
231	9	292	2	231	10	330	1	231	36	236	35
232	8	294	2	232	10	331	1	232	36	237	34
233	8	295	2	233	10			233	35	238	34
234	8	297	2	234	10			234	35	239	33
235	7	298	2	235	9			235	35	240	33
236	7	299	2	236	9			236	35	241	33
237	7	300	2	237	9			237	34	242	33
238	7	301	1	238	9			238	34	243	33
239	7	303	1	239	9			239	33	244	33
240	6	304	1	240	9			240	33	245	33
241	6	305	1	241	8			241	33	246	32
242	6	306	1	242	8			242	33	247	31
243	6	313	1	243	8			243	33	248	31
244	5	320	1	244	8			244	33	249	30
245	5	321	1	245	8			245	33	250	29
246	5	323	1	246	7			246	32	251	29
247	5			247	7			247	31	252	29
248	5			248	7			248	31	253	29
249	5			249	7			249	30	254	29
250	5			250	7			250	29	255	28
251	5			251	7			251	29	256	28
252	5			252	7			252	29	257	28
253	5			253	7			253	29	258	28
254	5			254	7			254	29	260	27
255	5			255	6			255	28	261	26
256	5			256	6			256	28	262	26
257	5			257	6			257	28	263	26
258	5			258	6			258	28	264	25
259	5			259	6			259	27	267	25
260	4			260	6			260	27	268	24
261	4			261	6			261	26	269	24
262	4			262	5			262	26	270	24
263	4			263	5			263	26	271	24
264	4			264	5			264	25	272	23
265	4			265	5			265	25	273	23
266	4			266	5			266	25	274	23
267	3			267	5			267	25	275	22
268	3			268	5			268	24	276	22
269	3			269	5			269	24	277	22
270	3			270	5			270	24	278	22
271	3			271	5			271	24	279	22
272	3			272	4			272	23	280	21
273	3			273	4			273	23	282	20
274	3			274	4			274	23	283	20
275	3			275	4			275	22	284	20
276	3			276	4			276	22	285	20
277	3			277	3			277	22	286	19
278	3			278	3			278	22	287	19
279	3			279	3			279	22	288	18
280	3			280	3			280	21	289	18
281	3			281	3			281	21	292	17
282	3			282	3			282	20	293	17
283	3			283	3			283	20	294	16
284	2			284	3			284	20	295	16
285	2			285	3			285	20	296	16
286	2			286	2			286	19	297	15
287	2			287	2			287	19	298	15
288	2			288	2			288	18	300	15
289	2			289	2			289	18	301	15
290	2			290	2			290	17	303	15
291	2			291	2			291	17	304	14
292	2			292	2			292	17	306	14
293	2			293	2			293	17	307	14
294	2			294	2			294	16	308	14
295	2			295	2			295	16	309	13
296	2			296	2			296	16	310	13
297	2			297	2			297	15	311	13
298	2			298	2			298	15	312	13
299	2			299	2			299	15	313	13
300	2			300	2			300	15	314	13
301	1			301	1			301	15	315	13
302	1			302	1			302	15	316	13
303	1			303	1			303	15	318	13
304	1			304	1			304	14	319	12
305	1			305	1			305	14	320	12
306	1			306	1			306	14	321	12
307	1			307	1			307	14	322	12
308	1			308	1			308	14	323	12
309	1			309	1			309	13	324	12
310	1			310	1			310	13	325	11
311	1			311	1			311	13	326	11
312	1			312	1			312	13	327	11
313	1			313	1			313	13	328	11
314	1			314	1			314	13	329	10
315	1			315	1			315	13	330	10
316	1			316	1			316	13	331	10
317	1			317	1			317	13	332	10
318	1			318	1			318	13	333	10
319	1			319	1			319	12	334	10
320	1			320	1			320	12	335	9
321	1			321	1			321	12	336	9
322	1			322	1			322	12	337	9
323	1			323	1			323	12	339	9
324	1			324	1			324	12	340	9
325	1			325	1			325	11	341	8
				326	1			326	11	342	8
				327	1			327	11	343	8
				328	1			328	11	344	8
				329	1			329	10	345	8
				330	1			330	10	346	8
				331	1			331	10	347	8
				332	1			332	10	349	8
								333	10	350	8
								334	10	352	7
								335	9	353	7
								336	9	354	7
								337	9	355	7
								338	9	356	7
								339	9	357	7
								340	9	358	6
								341	8	360	6
								342	8	361	6
								343	8	362	6
								344	8	363	6
								345	8	364	6
								346	8	365	6
								347	8	366	6
								348	8	367	6
								349	8	368	6
								350	8	370	6
								351	7	371	6
								352	7	372	6
								353	7	374	5
								354	7	377	5
								355	7	378	5
								356	7	379	5
								357	7	380	5
								358	6	381	5
								359	6	382	5
								360	6	383	5
								361	6	384	5
								362	6	385	5
								363	6	386	5
								364	6	387	5
								365	6	389	4
								366	6	390	4
								367	6	391	4
								368	6	392	4
								369	6	393	4
								370	6	394	4
								371	6	395	4
								372	6	396	4
								373	5	397	4
								374	5	398	3
								375	5	400	3
								376	5	401	3
								377	5	402	3
								378	5	403	3
								379	5	404	3
								380	5	407	3
								381	5	408	3
								382	5	410	3
								383	5	411	3
								384	5	412	2
								385	5	415	2
								386	5	416	2
								387	5	417	2
								388	5	420	2
								389	4	422	2
								390	4	423	2
								391	4	424	2
								392	4	425	2
								393	4	426	2
								394	4	427	2
								395	4	428	2
								396	4	429	2
								397	4	430	2
								398	3	431	2
								399	3	432	2
								400	3	433	2
								401	3	434	1
								402	3	435	1
								403	3	436	1
								404	3	439	1
								405	3	441	1
								406	3	443	1
								407	3	444	1
								408	3	445	1
								409	3	446	1
								410	3	448	1
								411	3	449	1
								412	2	450	1
								413	2	451	1
								414	2	452	1
								415	2	454	1
								416	2	455	1
								417	2	456	1
								418	2	457	1
								419	2	459	1
								420	2	461	1
								421	2
								422	2
								423	2
								424	2
								425	2
								426	2
								427	2
								428	2
								429	2
								430	2
								431	2
								432	2
								433	2
								434	1
								435	1
								436	1
								437	1
								438	1
								439	1
								440	1
								441	1
								442	1
								443	1
								444	1
								445	1
								446	1
								447	1
								448	1
								449	1
								450	1
								451	1
								452	1
								453	1
								454	1
								455	1
								456	1
								457	1
								458	1
								459	1
								460	1
								461	1
